# Supplementary material for: Cost-effectiveness of TLC-NOSF dressings versus neutral dressings for the treatment of diabetic foot ulcers in France
Source: PLoS One. 2021 Jan 22;16(1):e0245652. doi: 10.1371/journal.pone.0245652 (PMC7822547; doi:10.1371/journal.pone.0245652)
Supplement: S1 File — (XLSX) [file pone.0245652.s001.xlsx]

## Sheet: Parameters
Number of individual simulations	1000
Age at baseline	64
DFU duration at baseline	7.3	months
Healing	Reduction 100%	Explorer 2017
		CONTROL				TLC-NOSF
		7.3	months			7.3	months
	Week	N	n	f		N	n	f
	0
	1
	2
	3
	4
	6
	20	114	34	0.298246	Explorer 2017	126	60	0.47619	Explorer 2017
	beta distribution			0.61334				0.51262
			"2010/2006	0.0412456			"2010/2006	-0.0718095
Gelfand 2002	VPP	1		Gelfand, 2002 (VPP 0,74; VPN 0,60)		1
	VPN	1				1
Complete Healing at :		CONTROL					TLC-NOSF
20		5	months				5	months
Weeks	VPP	0.298246				VPP	0.47619
	VPN	0				VPN	0
Tx_CONTROL s20	Total	0.298246			Tx_NOSF s24	Total	0.47619
Monthly probability of complete healing		5	months
p_CCONTROL	CONTROL	0.057905
p_Cnosf	TLC-NOSF	0.0908436
Gompertz distribution parameters
			5	months
	CONTROL	Mu	0.252
		alpha	-0.264
	TLC-NOSF	Mu	0.105
		alpha	-0.186
Monthly probability of recurrence
	0.014	0.014	Whitehead 2011
Discounting rate
Costs	0	0.025	0.04
Benefits/Outcomes	0	0.025	0.04
Contention preventive (collants de compression), LPP 2016, Collants de contention Venoflex Kokoon Classe 2
Cf. Ameli.fr oct 2015 - Prise en charge…+++:doc dossier Cnamts dans DFU				CONTROL	TLC-NOSF		CONTROL	TLC-NOSF
				Système de Soin			Assurance Maladie
. Coût unitaire				42.03	42.03	0.6	25.218	25.218
. Marge Pharmacien				0	0
				0	0
. Durée de garantie (months)				6	6		6	6
---> Nombre / months				0.166667	0.166667		0.166667	0.166667
. Coût / months				7.005	7.005		4.203	4.203
				42.03	42.03
Compression curative (pas de compression curative dans le DFU)
				CONTROL	TLC-NOSF		CONTROL	TLC-NOSF
. Port compression curative (analyse CONTROL)	0	Experts médicaux		Système de Soin			Assurance Maladie
. Coût unitaire, LPP 2016				0	0		0	0
. Marge Pharmacien				0	0
				0	0
. Délai entre 2 Urgo K2, en jours (idem fréquence changement pansement), max 7 jours				2.7	2.5		2.7	2.5
---> Nombre / months				10.8	10		10.8	10
. Coût / months				0	0		0	0
				0	0
Pansement	CONTROL	TLC-NOSF		CONTROL	TLC-NOSF		CONTROL	TLC-NOSF
		Ana. Référence (AR)	Scénario	Système de Soin			Assurance Maladie
. Nombre de pansements par Week (source : Explorer)	2.7	2.5	5
---> Nombre / months	10.8	10
	LPPR	Essai Cli.			. URGO TLC-NOSF
				PU CEPS	6.66	0.6
CONTROL	CU	utilisation		CONTROL
. Hydrocolloïde			0
. Interface UrgoTul	3.44	1	3.44	37.152		0.6
. Alginate			0
. Pansement gras			0
. Autre pansement			0
		1	3.44	3.44
. Coût / months				37.152	66.6	Coût	22.2912	39.96
Détersion
		AMI 4		12.6	12.6	0.6	7.56	7.56
				136.08	126
Recours infirmier	AR (AMI4)
	Scénario (AMI2)			CONTROL	TLC-NOSF		CONTROL	TLC-NOSF		CONTROL	TLC-NOSF	Commentaires
				Système de Soin			Assurance Maladie			Collective (tous payeurs)		Education thérapeutique ? Non (Urgo Medical, 24/01/2017)
. IFD				2.5	2.5	0.6	1.5	1.5		2.5	2.5
. IK				0.35	0.35	0.6	0.21	0.21
. AMI 4	4	3.15		12.6	12.6	0.6	7.56	7.56		12.6	12.6
. Coût / months				166.86	154.5		100.116	92.7		166.86	154.5
			inf+détersion	234.9	217.5	0.6	140.94	130.5		234.9	217.5
Recours au pédicure-podologue				CONTROL	TLC-NOSF		CONTROL	TLC-NOSF		CONTROL	TLC-NOSF	Commentaires
				Système de Soin			Assurance Maladie			Collective (tous payeurs)		Education thérapeutique ? Oui (Urgo Medical, 23/05/2017)
1 consultation (séance de pédicure : éducation thérapeutique)				27	27	0.6	16.2	16.2		27	27
Recours au médecin
				CONTROL	TLC-NOSF		CONTROL	TLC-NOSF		CONTROL	TLC-NOSF	Commentaires
			%	Système de Soin			Assurance Maladie			Collective (tous payeurs)		Education thérapeutique ? Non (Urgo Medical, 24/01/2017)
. Coût unitaire médecin généraliste		IMS 2010	0.74	25	25	0.7	16.5	16.5		25	25	Dépassement d'honoraires ? Non (Urgo Medical, 24/01/2017)
. Coût unitaire médecin spécialiste		IMS 2010	0.26	25	25	0.7	16.5	16.5		25	25	Transports ? Non (Urgo Medical, 24/01/2017)
. Nombre par months				1	1		1	1		1	1	Autres majorations non prises en compte (cf. note technique Coûts, collectivité)
. Coût / months				25	25		16.5	16.5		25	25
Pondération index d'utilité pour QALY
	utilité Guest 2009	Palfreyman 2008 (CEESP 2012)	utilité BaseCase		Modèle Statésia 2011 (source?)		Meaume et al. 2012 (Challenge)	Wound Rep Reg (2012) 20 500–511 © 2012	(source : REALITY 2016, EQ5D -5D EuroQOL in all cases)
. Ulcère Ouvert	0.64	0.61	0.64	0.8	0.64
. Ulcère Cicatrisé	0.7305	0.83	0.7305	0.96	0.75
uc/uv	1.14141	1.36066	1.14141	1.2	1.17188

## Sheet: Proba_trans
Monthly transition probability			CONTROL: Advanced wound care (Whitehead 2011)					Utility values used in the model			(Weighting utility index for QALY)
State 1					Check	1	0.75	Whitehead 2011
1	2	3	4	5		2	0.84	Whitehead 2011
0.864	0.091	0.036	0	0.009	1	3	0.7	Whitehead 2011
State 2						4	0.64	Whitehead 2011
1	2	3	4	5		5	0
0.014	0.977	0	0	0.009	1
State 3
1	2	3	4	5
0.082		0.898	0.011	0.009	1							Age at baseline	64
State 4						DISCOUNTED COST			DISCOUNTED BENEFIT			Age max	104
1	2	3	4	5		0.025			0.025
			0.88	0.12	1
State 5
1	2	3	4	5
				1	1
Source : Whitehead et al. 2011
	Update: Monthly probability of complete healing (source: Explorer 2017)
	source : Flack et al.2008
State 1	Non-infected DFU			UONI
State 2	Healed DFU			UC
State 3	Infected DFU			UOI
State 4	Amputation			AMP
State 5	Death			DC

## Sheet: Mortality
Age	Men	TX	SURV	CALC	EV		Women	TX	SURV	CALC	EV		Total	TX	SURV	CALC	EV		Month	Men	Women	Total		Month	Men	Women	Total		Source: TABLE 68 - MORTALITY TABLE FOR THE YEARS 2012 - 2014, provisional data as at the end of December 2015.
< 1	0.00377	0.00377712	1	0.998114	78.8403		0.0031	0.00310481	1	0.998449	85.0784		0.00344	0.00344593	1	0.998279	79.625		12	0.000315307	0.000259104	0.000287615		1	0.000315307	0.000259104	0.000287615		N.B. Indicators for men over 100 should be used with caution due to the low numbers of centenarians.
1	0.00028	0.000280039	0.99623	0.996091	78.1368		0.00027	0.000270036	0.9969	0.996765	84.3414		0.000278571	0.00027861	0.99656	0.996421	78.8981		24	2.33396e-05	2.25058e-05	2.32204e-05		2	0.000315307	0.000259104	0.000287615		Field: Metropolitan France
2	0.00018	0.000180016	0.995951	0.995861	77.1585		0.00016	0.000160013	0.996631	0.996551	83.364		0.000177142	0.000177158	0.996282	0.996194	77.92		36	1.50026e-05	1.33354e-05	1.47643e-05		3	0.000315307	0.000259104	0.000287615		Source: INSEE, vital statistics and population estimates.
3	0.00014	0.00014001	0.995772	0.995702	76.1723		0.00012	0.000120007	0.996471	0.996412	82.3773		0.000137142	0.000137151	0.996106	0.996038	76.9337		48	1.16682e-05	1.00012e-05	1.143e-05		4	0.000315307	0.000259104	0.000287615
4	0.00012	0.000120007	0.995632	0.995573	75.1829		9e-05	9.00041e-05	0.996352	0.996307	81.3871		0.000115713	0.00011572	0.995969	0.995912	75.9442		60	1.00012e-05	7.50065e-06	9.64382e-06		5	0.000315307	0.000259104	0.000287615
5	0.00011	0.000110006	0.995513	0.995458	74.1919		8e-05	8.00032e-05	0.996262	0.996222	80.3944		0.000105713	0.000105719	0.995854	0.995801	74.9529		72	9.16763e-06	6.66718e-06	8.81031e-06		6	0.000315307	0.000259104	0.000287615		Proportion of women with DFU:			0.1429
6	0.0001	0.000100005	0.995403	0.995354	73.2		8e-05	8.00032e-05	0.996182	0.996143	79.4008		9.7142e-05	9.71467e-05	0.995749	0.9957	73.9608		84	8.33413e-06	6.66718e-06	8.09592e-06		7	0.000315307	0.000259104	0.000287615		source: Explorer 2017
7	8e-05	8.00032e-05	0.995304	0.995264	72.2073		8e-05	8.00032e-05	0.996103	0.996063	78.4071		8e-05	8.00032e-05	0.995652	0.995612	72.9679		96	6.66718e-06	6.66718e-06	6.66718e-06		8	0.000315307	0.000259104	0.000287615
8	8e-05	8.00032e-05	0.995224	0.995184	71.213		7e-05	7.00025e-05	0.996023	0.995988	77.4134		7.8571e-05	7.85741e-05	0.995572	0.995533	71.9737		108	6.66718e-06	5.83372e-06	6.54808e-06		9	0.000315307	0.000259104	0.000287615
9	8e-05	8.00032e-05	0.995145	0.995105	70.2187		7e-05	7.00025e-05	0.995953	0.995918	76.4187		7.8571e-05	7.85741e-05	0.995494	0.995455	70.9793		120	6.66718e-06	5.83372e-06	6.54808e-06		10	0.000315307	0.000259104	0.000287615
10	8e-05	8.00032e-05	0.995065	0.995025	69.2243		6e-05	6.00018e-05	0.995884	0.995854	75.4241		7.7142e-05	7.7145e-05	0.995416	0.995378	69.9849		132	6.66718e-06	5.00029e-06	6.42898e-06		11	0.000315307	0.000259104	0.000287615
11	8e-05	8.00032e-05	0.994985	0.994946	68.2298		8e-05	8.00032e-05	0.995824	0.995784	74.4285		8e-05	8.00032e-05	0.995339	0.995299	68.9902		144	6.66718e-06	6.66718e-06	6.66718e-06		12	0.000315307	0.000259104	0.000287615
12	0.0001	0.000100005	0.994906	0.994856	67.2352		6e-05	6.00018e-05	0.995744	0.995714	73.4345		9.4284e-05	9.42884e-05	0.99526	0.995213	67.9957		156	8.33413e-06	5.00029e-06	7.85771e-06		13	2.33396e-05	2.25058e-05	2.32204e-05
13	9e-05	9.00041e-05	0.994806	0.994762	66.2418		9e-05	9.00041e-05	0.995684	0.99564	72.4388		9e-05	9.00041e-05	0.995166	0.995121	67.0021		168	7.50065e-06	7.50065e-06	7.50065e-06		14	2.33396e-05	2.25058e-05	2.32204e-05
14	0.00015	0.000150011	0.994717	0.994642	65.2478		0.00011	0.000110006	0.995595	0.99554	71.4453		0.000144284	0.000144294	0.995076	0.995004	66.0081		180	1.25018e-05	9.16763e-06	1.20253e-05		15	2.33396e-05	2.25058e-05	2.32204e-05
15	0.00017	0.000170014	0.994568	0.994483	64.2575		0.00011	0.000110006	0.995485	0.995431	70.4531		0.000161426	0.000161439	0.994933	0.994852	65.0175		192	1.4169e-05	9.16763e-06	1.34542e-05		16	2.33396e-05	2.25058e-05	2.32204e-05
16	0.00024	0.000240029	0.994398	0.994279	63.2683		0.00013	0.000130008	0.995376	0.995311	69.4608		0.000224281	0.000224306	0.994772	0.99466	64.0279		204	2.00046e-05	1.08347e-05	1.86941e-05		17	2.33396e-05	2.25058e-05	2.32204e-05
17	0.00031	0.000310048	0.99416	0.994006	62.2834		0.00014	0.00014001	0.995246	0.995177	68.4698		0.000285707	0.000285748	0.994549	0.994407	63.0422		216	2.5841e-05	1.16682e-05	2.38154e-05		18	2.33396e-05	2.25058e-05	2.32204e-05
18	0.00044	0.000440097	0.993852	0.993633	61.3025		0.00019	0.000190018	0.995107	0.995013	67.4793		0.000404275	0.000404357	0.994265	0.994064	62.0601		228	3.66821e-05	1.58362e-05	3.37026e-05		19	2.33396e-05	2.25058e-05	2.32204e-05
19	0.00054	0.000540146	0.993414	0.993146	60.3293		0.00021	0.000210022	0.994918	0.994814	66.492		0.000492843	0.000492964	0.993863	0.993618	61.0849		240	4.50233e-05	1.75035e-05	4.10897e-05		20	2.33396e-05	2.25058e-05	2.32204e-05
20	0.0006	0.00060018	0.992878	0.99258	59.3616		0.00023	0.000230026	0.994709	0.994595	65.5059		0.000547127	0.000547277	0.993373	0.993101	60.1148		252	5.00288e-05	1.91709e-05	4.56178e-05		21	2.33396e-05	2.25058e-05	2.32204e-05
21	0.00061	0.000610186	0.992282	0.99198	58.397		0.0002	0.00020002	0.99448	0.994381	64.5208		0.000551411	0.000551563	0.992829	0.992556	59.1475		264	5.08631e-05	1.66699e-05	4.59752e-05		22	2.33396e-05	2.25058e-05	2.32204e-05
22	0.00065	0.000650211	0.991677	0.991355	57.4323		0.00022	0.000220024	0.994281	0.994172	63.5337		0.000588553	0.000588726	0.992282	0.99199	58.1798		276	5.42004e-05	1.83372e-05	4.90738e-05		23	2.33396e-05	2.25058e-05	2.32204e-05
23	0.00064	0.000640205	0.991032	0.990715	56.4693		0.0002	0.00020002	0.994063	0.993963	62.5475		0.000577124	0.000577291	0.991698	0.991412	57.2138		288	5.33661e-05	1.66699e-05	4.81203e-05		24	2.33396e-05	2.25058e-05	2.32204e-05
24	0.00067	0.000670225	0.990398	0.990066	55.5052		0.00021	0.000210022	0.993864	0.993759	61.5599		0.000604266	0.000604449	0.991126	0.990826	56.2465		300	5.58692e-05	1.75035e-05	5.03847e-05		25	1.50026e-05	1.33354e-05	1.47643e-05
25	0.00073	0.000730267	0.989734	0.989373	54.5421		0.00024	0.000240029	0.993655	0.993536	60.5728		0.000659979	0.000660197	0.990527	0.9902	55.2802		312	6.08759e-05	2.00046e-05	5.50331e-05		26	1.50026e-05	1.33354e-05	1.47643e-05
26	0.00074	0.000740274	0.989012	0.988646	53.5815		0.00026	0.000260034	0.993417	0.993288	59.5872		0.000671408	0.000671633	0.989873	0.989541	54.3164		324	6.17104e-05	2.16721e-05	5.59867e-05		27	1.50026e-05	1.33354e-05	1.47643e-05
27	0.00071	0.000710252	0.98828	0.987929	52.6209		0.00025	0.000250031	0.993158	0.993034	58.6025		0.000644266	0.000644474	0.989208	0.98889	53.3526		336	5.9207e-05	2.08383e-05	5.3722e-05		28	1.50026e-05	1.33354e-05	1.47643e-05
28	0.0008	0.00080032	0.987578	0.987183	51.6579		0.00029	0.000290042	0.99291	0.992766	57.6171		0.000727121	0.000727385	0.988571	0.988212	52.3866		348	6.67178e-05	2.41734e-05	6.06357e-05		29	1.50026e-05	1.33354e-05	1.47643e-05
29	0.00076	0.000760289	0.986788	0.986413	50.6988		0.0003	0.000300045	0.992622	0.992473	56.6336		0.000694266	0.000694507	0.987852	0.987509	51.4244		360	6.33795e-05	2.50072e-05	5.7894e-05		30	1.50026e-05	1.33354e-05	1.47643e-05
30	0.00083	0.000830345	0.986038	0.985629	49.737		0.00032	0.000320051	0.992324	0.992166	55.6505		0.000757121	0.000757408	0.987166	0.986793	50.4598		372	6.92217e-05	2.66748e-05	6.31392e-05		31	1.50026e-05	1.33354e-05	1.47643e-05
31	0.00083	0.000830345	0.98522	0.984811	48.7779		0.00032	0.000320051	0.992007	0.991848	54.6681		0.000757121	0.000757408	0.986419	0.986046	49.4976		384	6.92217e-05	2.66748e-05	6.31392e-05		32	1.50026e-05	1.33354e-05	1.47643e-05
32	0.0009	0.000900405	0.984402	0.983959	47.818		0.00035	0.000350061	0.991689	0.991516	53.6855		0.000821405	0.000821743	0.985672	0.985267	48.5348		396	7.50648e-05	2.91765e-05	6.85043e-05		33	1.50026e-05	1.33354e-05	1.47643e-05
33	0.00091	0.000910414	0.983516	0.983069	46.8607		0.00039	0.000390076	0.991342	0.991149	52.7041		0.000835692	0.000836041	0.984863	0.984451	47.5742		408	7.58995e-05	3.25122e-05	6.96968e-05		34	1.50026e-05	1.33354e-05	1.47643e-05
34	0.00096	0.000960461	0.982621	0.98215	45.9029		0.0004	0.00040008	0.990956	0.990757	51.7245		0.000879976	0.000880363	0.98404	0.983606	46.6136		420	8.00737e-05	3.33461e-05	7.33932e-05		35	1.50026e-05	1.33354e-05	1.47643e-05
35	0.00096	0.000960461	0.981678	0.981207	44.9465		0.00044	0.000440097	0.990559	0.990341	50.745		0.000885692	0.000886084	0.983174	0.982738	45.6542		432	8.00737e-05	3.66821e-05	7.38704e-05		36	1.50026e-05	1.33354e-05	1.47643e-05
36	0.00107	0.00107057	0.980736	0.980211	43.9892		0.00051	0.00051013	0.990123	0.989871	49.7671		0.000989976	0.000990466	0.982303	0.981816	44.6943		444	8.92582e-05	4.25208e-05	8.25764e-05		37	1.16682e-05	1.00012e-05	1.143e-05
37	0.00119	0.00119071	0.979686	0.979103	43.0358		0.00062	0.000620192	0.989618	0.989312	48.7922		0.00110855	0.00110916	0.98133	0.980786	43.7381		456	9.92799e-05	5.16974e-05	9.24772e-05		38	1.16682e-05	1.00012e-05	1.143e-05
38	0.00131	0.00131086	0.97852	0.977879	42.0865		0.00066	0.000660218	0.989005	0.988678	47.8222		0.00121711	0.00121786	0.980242	0.979646	42.786		468	0.000109304	5.50348e-05	0.000101545		39	1.16682e-05	1.00012e-05	1.143e-05
39	0.00148	0.0014811	0.977238	0.976515	41.141		0.00068	0.000680231	0.988352	0.988016	46.8534		0.00136568	0.00136661	0.979049	0.978381	41.8376		480	0.000123509	5.67036e-05	0.000113956		40	1.16682e-05	1.00012e-05	1.143e-05
40	0.00155	0.0015512	0.975792	0.975036	40.2013		0.00076	0.000760289	0.98768	0.987305	45.885		0.00143711	0.00143814	0.977712	0.97701	40.8941		492	0.000129359	6.33795e-05	0.000119924		41	1.16682e-05	1.00012e-05	1.143e-05
41	0.00172	0.00172148	0.97428	0.973442	39.2629		0.00088	0.000880387	0.986929	0.986495	44.9195		0.00159996	0.00160125	0.976307	0.975526	39.9522		504	0.00014357	7.33952e-05	0.000133535		42	1.16682e-05	1.00012e-05	1.143e-05
42	0.00191	0.00191183	0.972604	0.971675	38.3297		0.00095	0.000950452	0.986061	0.985592	43.9586		0.00177282	0.00177439	0.974745	0.973881	39.0155		516	0.000159459	7.92388e-05	0.000147986		43	1.16682e-05	1.00012e-05	1.143e-05
43	0.00202	0.00202204	0.970746	0.969765	37.4021		0.00106	0.00106056	0.985124	0.984602	42.9999		0.00188282	0.00188459	0.973017	0.972101	38.0839		528	0.00016866	8.84232e-05	0.000157185		44	1.16682e-05	1.00012e-05	1.143e-05
44	0.00226	0.00226256	0.968785	0.96769	36.4768		0.00119	0.00119071	0.98408	0.983494	42.045		0.0021071	0.00210932	0.971185	0.970162	37.1548		540	0.000188742	9.92799e-05	0.000175947		45	1.16682e-05	1.00012e-05	1.143e-05
45	0.00254	0.00254323	0.966596	0.965368	35.5583		0.00132	0.00132087	0.982909	0.98226	41.0945		0.00236566	0.00236846	0.969139	0.967992	36.2322		552	0.000212183	0.000110139	0.000197587		46	1.16682e-05	1.00012e-05	1.143e-05
46	0.00284	0.00284404	0.964141	0.962771	34.6475		0.00153	0.00153117	0.981611	0.98086	40.1482		0.0026528	0.00265633	0.966846	0.965563	35.3169		564	0.000237313	0.000127687	0.00022163		47	1.16682e-05	1.00012e-05	1.143e-05
47	0.00311	0.00311485	0.961403	0.959907	33.7448		0.00162	0.00162131	0.98011	0.979315	39.209		0.00289708	0.00290128	0.964281	0.962884	34.4095		576	0.000259942	0.00013521	0.000242096		48	1.16682e-05	1.00012e-05	1.143e-05
48	0.00341	0.00341583	0.958413	0.956778	32.8485		0.00181	0.00181164	0.978522	0.977636	38.2718		0.00318136	0.00318643	0.961488	0.959957	33.508		588	0.000285099	0.000151096	0.000265925		49	1.00012e-05	7.50065e-06	9.64382e-06
49	0.0038	0.00380724	0.955144	0.953329	31.9592		0.00193	0.00193186	0.976751	0.975808	37.3403		0.00353278	0.00353903	0.958429	0.956735	32.6134		600	0.000317825	0.000161131	0.000295399		50	1.00012e-05	7.50065e-06	9.64382e-06
50	0.00416	0.00416868	0.951515	0.949534	31.0792		0.00215	0.00215231	0.974866	0.973817	36.4115		0.00387277	0.00388029	0.955043	0.953192	31.7272		612	0.000348055	0.000179537	0.000323934		51	1.00012e-05	7.50065e-06	9.64382e-06
51	0.0046	0.00461061	0.947557	0.945376	30.2069		0.00235	0.00235277	0.97277	0.971626	35.4889		0.00427847	0.00428765	0.951344	0.949308	30.8486		624	0.000385032	0.000196276	0.000358009		52	1.00012e-05	7.50065e-06	9.64382e-06
52	0.00508	0.00509295	0.943198	0.9408	29.3442		0.00249	0.00249311	0.970484	0.969275	34.5713		0.00470989	0.00472102	0.947274	0.945041	29.979		636	0.000425406	0.000207997	0.000394272		53	1.00012e-05	7.50065e-06	9.64382e-06
53	0.00564	0.00565596	0.938406	0.935758	28.4915		0.00267	0.00267357	0.968067	0.966774	33.6563		0.00521559	0.00522924	0.942812	0.940352	29.1185		648	0.000472557	0.000223071	0.000436818		54	1.00012e-05	7.50065e-06	9.64382e-06
54	0.00628	0.0062998	0.933114	0.930181	27.6503		0.00298	0.00298445	0.965482	0.964043	32.7451		0.00580843	0.00582536	0.937895	0.935169	28.2686		660	0.000526505	0.000249045	0.000486748		55	1.00012e-05	7.50065e-06	9.64382e-06
55	0.0069	0.00692392	0.927254	0.924051	26.8219		0.0032	0.00320513	0.962605	0.961064	31.8415		0.00637127	0.00639165	0.932447	0.929474	27.4308		672	0.000578832	0.000267487	0.000534205		56	1.00012e-05	7.50065e-06	9.64382e-06
56	0.00744	0.00746781	0.920856	0.917426	26.0048		0.00338	0.00338573	0.959525	0.957902	30.9421		0.00685983	0.00688346	0.926506	0.923325	26.6035		684	0.000624458	0.000282583	0.00057544		57	1.00012e-05	7.50065e-06	9.64382e-06
57	0.00807	0.00810274	0.914005	0.910312	25.1959		0.00364	0.00364664	0.956282	0.95454	30.0453		0.00743695	0.00746475	0.920151	0.916725	25.7838		696	0.000677749	0.000304396	0.000624201		58	1.00012e-05	7.50065e-06	9.64382e-06
58	0.00873	0.00876833	0.906629	0.902665	24.3969		0.00388	0.00388755	0.952801	0.950951	29.1533		0.00803694	0.00806941	0.913308	0.909633	24.9733		708	0.000733647	0.000324541	0.00067495		59	1.00012e-05	7.50065e-06	9.64382e-06
59	0.00945	0.00949493	0.898714	0.894461	23.6073		0.00411	0.00411847	0.949104	0.947152	28.2649		0.00868691	0.00872487	0.905968	0.902027	24.1716		720	0.000794709	0.000343855	0.000729996		60	1.00012e-05	7.50065e-06	9.64382e-06
60	0.01013	0.0101817	0.890221	0.885704	22.8278		0.0044	0.00440971	0.945203	0.943122	27.3795		0.00931118	0.0093548	0.898097	0.89391	23.379		732	0.000852457	0.000368221	0.00078293		61	9.16763e-06	6.66718e-06	8.81031e-06
61	0.01088	0.0109396	0.881203	0.8764	22.0563		0.00469	0.00470103	0.941044	0.938836	26.4983		0.00999545	0.0100457	0.889735	0.885281	22.594		744	0.000916238	0.000392599	0.000841024		62	9.16763e-06	6.66718e-06	8.81031e-06
62	0.01138	0.0114452	0.871615	0.866646	21.2934		0.00499	0.00500249	0.936631	0.934292	25.6208		0.0104669	0.010522	0.880842	0.876224	21.8171		756	0.000958811	0.000417833	0.000881093		63	9.16763e-06	6.66718e-06	8.81031e-06
63	0.01214	0.0122143	0.861696	0.856455	20.5328		0.00524	0.00525378	0.931957	0.929513	24.7468		0.011154	0.0112167	0.871622	0.866752	21.0426		768	0.0010236	0.000438873	0.000939562		64	9.16763e-06	6.66718e-06	8.81031e-06
64	0.01281	0.0128928	0.851235	0.845772	19.779		0.00561	0.0056258	0.927073	0.924471	23.8745		0.0117811	0.0118511	0.8619	0.856813	20.2743		780	0.0010808	0.000470029	0.000992994		65	9.16763e-06	6.66718e-06	8.81031e-06
65	0.01366	0.0137542	0.840331	0.834579	19.0291		0.006	0.00601807	0.921873	0.919104	23.0064		0.0125654	0.012645	0.851746	0.846383	19.5101		792	0.00115347	0.000502895	0.00105991		66	9.16763e-06	6.66718e-06	8.81031e-06
66	0.01419	0.0142916	0.828852	0.822957	18.2858		0.00629	0.00630987	0.916341	0.913456	22.1422		0.0130611	0.0131471	0.841043	0.835539	18.752		804	0.00119884	0.000527349	0.00110225		67	9.16763e-06	6.66718e-06	8.81031e-06
67	0.01559	0.0157128	0.817091	0.810705	17.5418		0.0068	0.00682323	0.910578	0.907478	21.2792		0.0143339	0.0144376	0.830058	0.824095	17.9936		816	0.00131893	0.000570388	0.00121117		68	9.16763e-06	6.66718e-06	8.81031e-06
68	0.0167	0.016841	0.804352	0.797617	16.8117		0.00764	0.00766933	0.904386	0.900926	20.4215		0.0154053	0.0155252	0.81816	0.811842	17.248		828	0.00141437	0.000641369	0.00130307		69	9.16763e-06	6.66718e-06	8.81031e-06
69	0.01768	0.0178382	0.79092	0.783907	16.0888		0.00814	0.00817331	0.897476	0.893818	19.5749		0.0163167	0.0164513	0.805556	0.798966	16.51		840	0.00149881	0.000683674	0.00138139		70	9.16763e-06	6.66718e-06	8.81031e-06
70	0.01916	0.0193459	0.776936	0.769469	15.3694		0.00887	0.00890957	0.890171	0.886217	18.7314		0.0176896	0.0178479	0.792412	0.785383	15.7756		852	0.00162664	0.000745514	0.00149963		71	9.16763e-06	6.66718e-06	8.81031e-06
71	0.02023	0.0204374	0.76205	0.754316	14.6599		0.00961	0.00965647	0.882275	0.878029	17.8946		0.0187124	0.0188897	0.778395	0.771089	15.0507		864	0.00171928	0.00080829	0.00158794		72	9.16763e-06	6.66718e-06	8.81031e-06
72	0.02209	0.0223376	0.746634	0.738357	13.9523		0.01068	0.0107374	0.873796	0.869122	17.0634		0.0204595	0.0206717	0.763829	0.755989	14.3282		876	0.0018808	0.000899221	0.00173918		73	8.33413e-06	6.66718e-06	8.09592e-06
73	0.02397	0.024262	0.730141	0.721355	13.2562		0.01181	0.0118803	0.864464	0.859349	16.2422		0.0222323	0.0224832	0.748202	0.739853	13.6171		888	0.00204467	0.000995456	0.00189319		74	8.33413e-06	6.66718e-06	8.09592e-06
74	0.02585	0.02619	0.712639	0.703388	12.5695		0.01296	0.0130447	0.854255	0.848707	15.4303		0.024008	0.0243009	0.731567	0.72275	12.9154		900	0.00220914	0.00109361	0.00204799		75	8.33413e-06	6.66718e-06	8.09592e-06
75	0.02862	0.0290375	0.694217	0.684235	11.8898		0.01464	0.0147482	0.843184	0.836996	14.6264		0.0266223	0.026983	0.714004	0.704457	12.2209		912	0.00245261	0.00123741	0.00227689		76	8.33413e-06	6.66718e-06	8.09592e-06
76	0.03162	0.0321307	0.674349	0.66363	11.2255		0.01653	0.0166681	0.830839	0.823953	13.8363		0.0294636	0.0299064	0.694996	0.684706	11.5415		924	0.00271782	0.00139974	0.00252703		77	8.33413e-06	6.66718e-06	8.09592e-06
77	0.03479	0.0354096	0.653026	0.6416	10.5758		0.01831	0.0184797	0.817106	0.809602	13.0605		0.032435	0.0329727	0.674519	0.663519	10.8768		936	0.0029998	0.00155317	0.00279014		78	8.33413e-06	6.66718e-06	8.09592e-06
78	0.03872	0.0394895	0.630307	0.618024	9.93907		0.02069	0.020907	0.802144	0.793817	12.2948		0.0361435	0.0368129	0.65264	0.640774	10.2247		948	0.0033519	0.00175917	0.00312075		79	8.33413e-06	6.66718e-06	8.09592e-06
79	0.04403	0.0450287	0.605902	0.592463	9.31941		0.02403	0.0243234	0.785548	0.776071	11.544		0.041172	0.0420436	0.629052	0.616011	9.58949		960	0.00383214	0.00204991	0.00357302		80	8.33413e-06	6.66718e-06	8.09592e-06
80	0.04889	0.0501256	0.579224	0.564947	8.72578		0.02773	0.0281217	0.766671	0.755992	10.816		0.0458662	0.0469514	0.603152	0.589212	8.97995		972	0.00427629	0.00237424	0.00399943		81	8.33413e-06	6.66718e-06	8.09592e-06
81	0.05514	0.0567185	0.550906	0.535574	8.14883		0.03195	0.0324715	0.745412	0.733439	10.1102		0.0518261	0.0532174	0.575488	0.560443	8.38777		984	0.00485406	0.00274709	0.00454678		82	8.33413e-06	6.66718e-06	8.09592e-06
82	0.06212	0.0641333	0.520529	0.504188	7.59548		0.03664	0.0373281	0.721596	0.708294	9.42752		0.0584789	0.0602585	0.545663	0.529548	7.81915		996	0.00550829	0.0031652	0.00516582		83	8.33413e-06	6.66718e-06	8.09592e-06
83	0.07031	0.0729041	0.488194	0.470823	7.06579		0.04272	0.0436593	0.695156	0.6802	8.76718		0.0663674	0.0686723	0.513753	0.49651	7.27407		1008	0.00628833	0.00371318	0.00591113		84	8.33413e-06	6.66718e-06	8.09592e-06
84	0.07909	0.082393	0.453869	0.435674	6.56281		0.04942	0.050683	0.665459	0.648877	8.13628		0.0748502	0.0777996	0.479657	0.461473	6.75601		1020	0.00713989	0.00432499	0.00672666		85	6.66718e-06	6.66718e-06	6.66718e-06
85	0.08951	0.0937724	0.417972	0.398973	6.08409		0.05774	0.059474	0.632572	0.614129	7.5335		0.0849701	0.0887985	0.443754	0.424622	6.26268		1032	0.00817182	0.00509664	0.00771932		86	6.66718e-06	6.66718e-06	6.66718e-06
86	0.101	0.106472	0.380559	0.361	5.63382		0.06684	0.0691786	0.596048	0.575898	6.9648		0.0961185	0.101057	0.406048	0.386205	5.79849		1044	0.00933762	0.00595618	0.00883868		87	6.66718e-06	6.66718e-06	6.66718e-06
87	0.11356	0.120542	0.342123	0.322307	5.21159		0.07616	0.0792164	0.556208	0.534748	6.42828		0.108216	0.114531	0.36702	0.346782	5.36283		1056	0.010647	0.00685392	0.0100853		88	6.66718e-06	6.66718e-06	6.66718e-06
88	0.12755	0.13645	0.303271	0.283491	4.81647		0.08747	0.0915343	0.513847	0.491031	5.91754		0.121823	0.129907	0.327302	0.306934	4.95408		1068	0.0121509	0.00796793	0.0115293		89	6.66718e-06	6.66718e-06	6.66718e-06
89	0.14198	0.153128	0.264589	0.245327	4.44919		0.10085	0.106305	0.468901	0.444838	5.43756		0.136103	0.146301	0.28743	0.267393	4.57346		1080	0.013755	0.00932221	0.0130949		90	6.66718e-06	6.66718e-06	6.66718e-06
90	0.16024	0.174639	0.227023	0.208305	4.10479		0.11562	0.122868	0.421612	0.39674	4.99236		0.153864	0.167075	0.24831	0.228675	4.21713		1092	0.0158673	0.0108654	0.0151188		91	6.66718e-06	6.66718e-06	6.66718e-06
91	0.17834	0.196429	0.190645	0.173089	3.79541		0.13236	0.141978	0.372865	0.347605	4.58101		0.171769	0.188464	0.210104	0.191493	3.8956		1104	0.018059	0.0126794	0.0172516		92	6.66718e-06	6.66718e-06	6.66718e-06
92	0.19563	0.217696	0.156645	0.140767	3.51423		0.15072	0.163366	0.323513	0.298469	4.20538		0.189212	0.209749	0.174014	0.156976	3.60307		1116	0.0202514	0.0147542	0.0194259		93	6.66718e-06	6.66718e-06	6.66718e-06
93	0.2164	0.243857	0.126001	0.111814	3.25172		0.16935	0.185547	0.274753	0.250769	3.86538		0.209677	0.235313	0.141089	0.125718	3.33131		1128	0.0230245	0.0169578	0.0221093		94	6.66718e-06	6.66718e-06	6.66718e-06
94	0.23596	0.269135	0.0987341	0.0865636	3.01725		0.18639	0.206274	0.228224	0.206224	3.55466		0.228876	0.259907	0.111506	0.0981931	3.08767		1140	0.0257889	0.0190673	0.0247697		95	6.66718e-06	6.66718e-06	6.66718e-06
95	0.25482	0.294129	0.0754368	0.0653549	2.80158		0.20582	0.230445	0.185685	0.165843	3.25838		0.247818	0.284777	0.0859847	0.0748254	2.86213		1152	0.0286097	0.0215921	0.0275436		96	6.66718e-06	6.66718e-06	6.66718e-06
96	0.28104	0.32995	0.056214	0.0478812	2.59699		0.23331	0.265673	0.147467	0.129504	2.97822		0.274219	0.320507	0.0646761	0.0553355	2.64818		1164	0.0328163	0.0254051	0.0316878		97	6.66718e-06	5.83372e-06	6.54808e-06
97	0.30387	0.362219	0.0404156	0.0339052	2.42743		0.25594	0.295634	0.113062	0.0978813	2.73909		0.297021	0.352428	0.0469407	0.0395609	2.4699		1176	0.0367863	0.0287824	0.0355627		98	6.66718e-06	5.83372e-06	6.54808e-06
98	0.32197	0.388564	0.0281345	0.0233127	2.28192		0.27734	0.324816	0.0841247	0.0718287	2.51775		0.315592	0.379202	0.0329983	0.027463	2.31459		1188	0.0401664	0.032201	0.0389502		99	6.66718e-06	5.83372e-06	6.54808e-06
99	0.34216	0.418794	0.019076	0.0155854	2.14342		0.29977	0.356346	0.0607936	0.0511415	2.30249		0.336102	0.409627	0.0225843	0.0185306	2.16587		1200	0.0442135	0.0360504	0.0429664		100	6.66718e-06	5.83372e-06	6.54808e-06
100	0.35398	0.436925	0.012549	0.0101667	2.01631		0.32091	0.387002	0.0425695	0.0352995	2.08682		0.349254	0.429636	0.0149937	0.0121885	2.02646		1212	0.0467345	0.0399623	0.0457123		101	6.66718e-06	5.83372e-06	6.54808e-06
101	0.35592	0.439932	0.0081069	0.00655875	1.86704		0.34981	0.430491	0.0289085	0.0234906	1.85189		0.355047	0.438578	0.00975706	0.00789875	1.86487		1224	0.0471599	0.0458315	0.046968		102	6.66718e-06	5.83372e-06	6.54808e-06
102	0.35512	0.438691	0.00522149	0.00422679	1.64267		0.36623	0.456069	0.018796	0.0150935	1.59847		0.356708	0.441156	0.00629285	0.00508824	1.63629		1236	0.0469841	0.0494784	0.0473335		103	6.66718e-06	5.83372e-06	6.54808e-06
103	0.37758	0.47414	0.00336723	0.00268149	1.29198		0.39442	0.501569	0.0119124	0.00936755	1.25512		0.379986	0.478014	0.00404814	0.00321798	1.28669		1248	0.052151	0.0563728	0.0527348		104	6.66718e-06	5.83372e-06	6.54808e-06
104	0.37767	0.474285	0.00209583	0.0016689	0.796294		0.415	0.536143	0.00721388	0.00558388	0.774047		0.383004	0.482893	0.0025099	0.00199072	0.793145		1260	0.0521727	0.0620091	0.0534759		105	6.66718e-06	5.83372e-06	6.54808e-06
																								106	6.66718e-06	5.83372e-06	6.54808e-06
																								107	6.66718e-06	5.83372e-06	6.54808e-06
																								108	6.66718e-06	5.83372e-06	6.54808e-06
																								109	6.66718e-06	5.83372e-06	6.54808e-06
																								110	6.66718e-06	5.83372e-06	6.54808e-06
																								111	6.66718e-06	5.83372e-06	6.54808e-06
																								112	6.66718e-06	5.83372e-06	6.54808e-06
																								113	6.66718e-06	5.83372e-06	6.54808e-06
																								114	6.66718e-06	5.83372e-06	6.54808e-06
																								115	6.66718e-06	5.83372e-06	6.54808e-06
																								116	6.66718e-06	5.83372e-06	6.54808e-06
																								117	6.66718e-06	5.83372e-06	6.54808e-06
																								118	6.66718e-06	5.83372e-06	6.54808e-06
																								119	6.66718e-06	5.83372e-06	6.54808e-06
																								120	6.66718e-06	5.83372e-06	6.54808e-06
																								121	6.66718e-06	5.00029e-06	6.42898e-06
																								122	6.66718e-06	5.00029e-06	6.42898e-06
																								123	6.66718e-06	5.00029e-06	6.42898e-06
																								124	6.66718e-06	5.00029e-06	6.42898e-06
																								125	6.66718e-06	5.00029e-06	6.42898e-06
																								126	6.66718e-06	5.00029e-06	6.42898e-06
																								127	6.66718e-06	5.00029e-06	6.42898e-06
																								128	6.66718e-06	5.00029e-06	6.42898e-06
																								129	6.66718e-06	5.00029e-06	6.42898e-06
																								130	6.66718e-06	5.00029e-06	6.42898e-06
																								131	6.66718e-06	5.00029e-06	6.42898e-06
																								132	6.66718e-06	5.00029e-06	6.42898e-06
																								133	6.66718e-06	6.66718e-06	6.66718e-06
																								134	6.66718e-06	6.66718e-06	6.66718e-06
																								135	6.66718e-06	6.66718e-06	6.66718e-06
																								136	6.66718e-06	6.66718e-06	6.66718e-06
																								137	6.66718e-06	6.66718e-06	6.66718e-06
																								138	6.66718e-06	6.66718e-06	6.66718e-06
																								139	6.66718e-06	6.66718e-06	6.66718e-06
																								140	6.66718e-06	6.66718e-06	6.66718e-06
																								141	6.66718e-06	6.66718e-06	6.66718e-06
																								142	6.66718e-06	6.66718e-06	6.66718e-06
																								143	6.66718e-06	6.66718e-06	6.66718e-06
																								144	6.66718e-06	6.66718e-06	6.66718e-06
																								145	8.33413e-06	5.00029e-06	7.85771e-06
																								146	8.33413e-06	5.00029e-06	7.85771e-06
																								147	8.33413e-06	5.00029e-06	7.85771e-06
																								148	8.33413e-06	5.00029e-06	7.85771e-06
																								149	8.33413e-06	5.00029e-06	7.85771e-06
																								150	8.33413e-06	5.00029e-06	7.85771e-06
																								151	8.33413e-06	5.00029e-06	7.85771e-06
																								152	8.33413e-06	5.00029e-06	7.85771e-06
																								153	8.33413e-06	5.00029e-06	7.85771e-06
																								154	8.33413e-06	5.00029e-06	7.85771e-06
																								155	8.33413e-06	5.00029e-06	7.85771e-06
																								156	8.33413e-06	5.00029e-06	7.85771e-06
																								157	7.50065e-06	7.50065e-06	7.50065e-06
																								158	7.50065e-06	7.50065e-06	7.50065e-06
																								159	7.50065e-06	7.50065e-06	7.50065e-06
																								160	7.50065e-06	7.50065e-06	7.50065e-06
																								161	7.50065e-06	7.50065e-06	7.50065e-06
																								162	7.50065e-06	7.50065e-06	7.50065e-06
																								163	7.50065e-06	7.50065e-06	7.50065e-06
																								164	7.50065e-06	7.50065e-06	7.50065e-06
																								165	7.50065e-06	7.50065e-06	7.50065e-06
																								166	7.50065e-06	7.50065e-06	7.50065e-06
																								167	7.50065e-06	7.50065e-06	7.50065e-06
																								168	7.50065e-06	7.50065e-06	7.50065e-06
																								169	1.25018e-05	9.16763e-06	1.20253e-05
																								170	1.25018e-05	9.16763e-06	1.20253e-05
																								171	1.25018e-05	9.16763e-06	1.20253e-05
																								172	1.25018e-05	9.16763e-06	1.20253e-05
																								173	1.25018e-05	9.16763e-06	1.20253e-05
																								174	1.25018e-05	9.16763e-06	1.20253e-05
																								175	1.25018e-05	9.16763e-06	1.20253e-05
																								176	1.25018e-05	9.16763e-06	1.20253e-05
																								177	1.25018e-05	9.16763e-06	1.20253e-05
																								178	1.25018e-05	9.16763e-06	1.20253e-05
																								179	1.25018e-05	9.16763e-06	1.20253e-05
																								180	1.25018e-05	9.16763e-06	1.20253e-05
																								181	1.4169e-05	9.16763e-06	1.34542e-05				768
																								182	1.4169e-05	9.16763e-06	1.34542e-05
																								183	1.4169e-05	9.16763e-06	1.34542e-05
																								184	1.4169e-05	9.16763e-06	1.34542e-05
																								185	1.4169e-05	9.16763e-06	1.34542e-05
																								186	1.4169e-05	9.16763e-06	1.34542e-05
																								187	1.4169e-05	9.16763e-06	1.34542e-05
																								188	1.4169e-05	9.16763e-06	1.34542e-05
																								189	1.4169e-05	9.16763e-06	1.34542e-05
																								190	1.4169e-05	9.16763e-06	1.34542e-05
																								191	1.4169e-05	9.16763e-06	1.34542e-05
																								192	1.4169e-05	9.16763e-06	1.34542e-05
																								193	2.00046e-05	1.08347e-05	1.86941e-05
																								194	2.00046e-05	1.08347e-05	1.86941e-05
																								195	2.00046e-05	1.08347e-05	1.86941e-05
																								196	2.00046e-05	1.08347e-05	1.86941e-05
																								197	2.00046e-05	1.08347e-05	1.86941e-05
																								198	2.00046e-05	1.08347e-05	1.86941e-05
																								199	2.00046e-05	1.08347e-05	1.86941e-05
																								200	2.00046e-05	1.08347e-05	1.86941e-05
																								201	2.00046e-05	1.08347e-05	1.86941e-05
																								202	2.00046e-05	1.08347e-05	1.86941e-05
																								203	2.00046e-05	1.08347e-05	1.86941e-05
																								204	2.00046e-05	1.08347e-05	1.86941e-05
																								205	2.5841e-05	1.16682e-05	2.38154e-05
																								206	2.5841e-05	1.16682e-05	2.38154e-05
																								207	2.5841e-05	1.16682e-05	2.38154e-05
																								208	2.5841e-05	1.16682e-05	2.38154e-05
																								209	2.5841e-05	1.16682e-05	2.38154e-05
																								210	2.5841e-05	1.16682e-05	2.38154e-05
																								211	2.5841e-05	1.16682e-05	2.38154e-05
																								212	2.5841e-05	1.16682e-05	2.38154e-05
																								213	2.5841e-05	1.16682e-05	2.38154e-05
																								214	2.5841e-05	1.16682e-05	2.38154e-05
																								215	2.5841e-05	1.16682e-05	2.38154e-05
																								216	2.5841e-05	1.16682e-05	2.38154e-05
																								217	3.66821e-05	1.58362e-05	3.37026e-05
																								218	3.66821e-05	1.58362e-05	3.37026e-05
																								219	3.66821e-05	1.58362e-05	3.37026e-05
																								220	3.66821e-05	1.58362e-05	3.37026e-05
																								221	3.66821e-05	1.58362e-05	3.37026e-05
																								222	3.66821e-05	1.58362e-05	3.37026e-05
																								223	3.66821e-05	1.58362e-05	3.37026e-05
																								224	3.66821e-05	1.58362e-05	3.37026e-05
																								225	3.66821e-05	1.58362e-05	3.37026e-05
																								226	3.66821e-05	1.58362e-05	3.37026e-05
																								227	3.66821e-05	1.58362e-05	3.37026e-05
																								228	3.66821e-05	1.58362e-05	3.37026e-05
																								229	4.50233e-05	1.75035e-05	4.10897e-05
																								230	4.50233e-05	1.75035e-05	4.10897e-05
																								231	4.50233e-05	1.75035e-05	4.10897e-05
																								232	4.50233e-05	1.75035e-05	4.10897e-05
																								233	4.50233e-05	1.75035e-05	4.10897e-05
																								234	4.50233e-05	1.75035e-05	4.10897e-05
																								235	4.50233e-05	1.75035e-05	4.10897e-05
																								236	4.50233e-05	1.75035e-05	4.10897e-05
																								237	4.50233e-05	1.75035e-05	4.10897e-05
																								238	4.50233e-05	1.75035e-05	4.10897e-05
																								239	4.50233e-05	1.75035e-05	4.10897e-05
																								240	4.50233e-05	1.75035e-05	4.10897e-05
																								241	5.00288e-05	1.91709e-05	4.56178e-05
																								242	5.00288e-05	1.91709e-05	4.56178e-05
																								243	5.00288e-05	1.91709e-05	4.56178e-05
																								244	5.00288e-05	1.91709e-05	4.56178e-05
																								245	5.00288e-05	1.91709e-05	4.56178e-05
																								246	5.00288e-05	1.91709e-05	4.56178e-05
																								247	5.00288e-05	1.91709e-05	4.56178e-05
																								248	5.00288e-05	1.91709e-05	4.56178e-05
																								249	5.00288e-05	1.91709e-05	4.56178e-05
																								250	5.00288e-05	1.91709e-05	4.56178e-05
																								251	5.00288e-05	1.91709e-05	4.56178e-05
																								252	5.00288e-05	1.91709e-05	4.56178e-05
																								253	5.08631e-05	1.66699e-05	4.59752e-05
																								254	5.08631e-05	1.66699e-05	4.59752e-05
																								255	5.08631e-05	1.66699e-05	4.59752e-05
																								256	5.08631e-05	1.66699e-05	4.59752e-05
																								257	5.08631e-05	1.66699e-05	4.59752e-05
																								258	5.08631e-05	1.66699e-05	4.59752e-05
																								259	5.08631e-05	1.66699e-05	4.59752e-05
																								260	5.08631e-05	1.66699e-05	4.59752e-05
																								261	5.08631e-05	1.66699e-05	4.59752e-05
																								262	5.08631e-05	1.66699e-05	4.59752e-05
																								263	5.08631e-05	1.66699e-05	4.59752e-05
																								264	5.08631e-05	1.66699e-05	4.59752e-05
																								265	5.42004e-05	1.83372e-05	4.90738e-05
																								266	5.42004e-05	1.83372e-05	4.90738e-05
																								267	5.42004e-05	1.83372e-05	4.90738e-05
																								268	5.42004e-05	1.83372e-05	4.90738e-05
																								269	5.42004e-05	1.83372e-05	4.90738e-05
																								270	5.42004e-05	1.83372e-05	4.90738e-05
																								271	5.42004e-05	1.83372e-05	4.90738e-05
																								272	5.42004e-05	1.83372e-05	4.90738e-05
																								273	5.42004e-05	1.83372e-05	4.90738e-05
																								274	5.42004e-05	1.83372e-05	4.90738e-05
																								275	5.42004e-05	1.83372e-05	4.90738e-05
																								276	5.42004e-05	1.83372e-05	4.90738e-05
																								277	5.33661e-05	1.66699e-05	4.81203e-05
																								278	5.33661e-05	1.66699e-05	4.81203e-05
																								279	5.33661e-05	1.66699e-05	4.81203e-05
																								280	5.33661e-05	1.66699e-05	4.81203e-05
																								281	5.33661e-05	1.66699e-05	4.81203e-05
																								282	5.33661e-05	1.66699e-05	4.81203e-05
																								283	5.33661e-05	1.66699e-05	4.81203e-05
																								284	5.33661e-05	1.66699e-05	4.81203e-05
																								285	5.33661e-05	1.66699e-05	4.81203e-05
																								286	5.33661e-05	1.66699e-05	4.81203e-05
																								287	5.33661e-05	1.66699e-05	4.81203e-05
																								288	5.33661e-05	1.66699e-05	4.81203e-05
																								289	5.58692e-05	1.75035e-05	5.03847e-05
																								290	5.58692e-05	1.75035e-05	5.03847e-05
																								291	5.58692e-05	1.75035e-05	5.03847e-05
																								292	5.58692e-05	1.75035e-05	5.03847e-05
																								293	5.58692e-05	1.75035e-05	5.03847e-05
																								294	5.58692e-05	1.75035e-05	5.03847e-05
																								295	5.58692e-05	1.75035e-05	5.03847e-05
																								296	5.58692e-05	1.75035e-05	5.03847e-05
																								297	5.58692e-05	1.75035e-05	5.03847e-05
																								298	5.58692e-05	1.75035e-05	5.03847e-05
																								299	5.58692e-05	1.75035e-05	5.03847e-05
																								300	5.58692e-05	1.75035e-05	5.03847e-05
																								301	6.08759e-05	2.00046e-05	5.50331e-05
																								302	6.08759e-05	2.00046e-05	5.50331e-05
																								303	6.08759e-05	2.00046e-05	5.50331e-05
																								304	6.08759e-05	2.00046e-05	5.50331e-05
																								305	6.08759e-05	2.00046e-05	5.50331e-05
																								306	6.08759e-05	2.00046e-05	5.50331e-05
																								307	6.08759e-05	2.00046e-05	5.50331e-05
																								308	6.08759e-05	2.00046e-05	5.50331e-05
																								309	6.08759e-05	2.00046e-05	5.50331e-05
																								310	6.08759e-05	2.00046e-05	5.50331e-05
																								311	6.08759e-05	2.00046e-05	5.50331e-05
																								312	6.08759e-05	2.00046e-05	5.50331e-05
																								313	6.17104e-05	2.16721e-05	5.59867e-05
																								314	6.17104e-05	2.16721e-05	5.59867e-05
																								315	6.17104e-05	2.16721e-05	5.59867e-05
																								316	6.17104e-05	2.16721e-05	5.59867e-05
																								317	6.17104e-05	2.16721e-05	5.59867e-05
																								318	6.17104e-05	2.16721e-05	5.59867e-05
																								319	6.17104e-05	2.16721e-05	5.59867e-05
																								320	6.17104e-05	2.16721e-05	5.59867e-05
																								321	6.17104e-05	2.16721e-05	5.59867e-05
																								322	6.17104e-05	2.16721e-05	5.59867e-05
																								323	6.17104e-05	2.16721e-05	5.59867e-05
																								324	6.17104e-05	2.16721e-05	5.59867e-05
																								325	5.9207e-05	2.08383e-05	5.3722e-05
																								326	5.9207e-05	2.08383e-05	5.3722e-05
																								327	5.9207e-05	2.08383e-05	5.3722e-05
																								328	5.9207e-05	2.08383e-05	5.3722e-05
																								329	5.9207e-05	2.08383e-05	5.3722e-05
																								330	5.9207e-05	2.08383e-05	5.3722e-05
																								331	5.9207e-05	2.08383e-05	5.3722e-05
																								332	5.9207e-05	2.08383e-05	5.3722e-05
																								333	5.9207e-05	2.08383e-05	5.3722e-05
																								334	5.9207e-05	2.08383e-05	5.3722e-05
																								335	5.9207e-05	2.08383e-05	5.3722e-05
																								336	5.9207e-05	2.08383e-05	5.3722e-05
																								337	6.67178e-05	2.41734e-05	6.06357e-05
																								338	6.67178e-05	2.41734e-05	6.06357e-05
																								339	6.67178e-05	2.41734e-05	6.06357e-05
																								340	6.67178e-05	2.41734e-05	6.06357e-05
																								341	6.67178e-05	2.41734e-05	6.06357e-05
																								342	6.67178e-05	2.41734e-05	6.06357e-05
																								343	6.67178e-05	2.41734e-05	6.06357e-05
																								344	6.67178e-05	2.41734e-05	6.06357e-05
																								345	6.67178e-05	2.41734e-05	6.06357e-05
																								346	6.67178e-05	2.41734e-05	6.06357e-05
																								347	6.67178e-05	2.41734e-05	6.06357e-05
																								348	6.67178e-05	2.41734e-05	6.06357e-05
																								349	6.33795e-05	2.50072e-05	5.7894e-05
																								350	6.33795e-05	2.50072e-05	5.7894e-05
																								351	6.33795e-05	2.50072e-05	5.7894e-05
																								352	6.33795e-05	2.50072e-05	5.7894e-05
																								353	6.33795e-05	2.50072e-05	5.7894e-05
																								354	6.33795e-05	2.50072e-05	5.7894e-05
																								355	6.33795e-05	2.50072e-05	5.7894e-05
																								356	6.33795e-05	2.50072e-05	5.7894e-05
																								357	6.33795e-05	2.50072e-05	5.7894e-05
																								358	6.33795e-05	2.50072e-05	5.7894e-05
																								359	6.33795e-05	2.50072e-05	5.7894e-05
																								360	6.33795e-05	2.50072e-05	5.7894e-05
																								361	6.92217e-05	2.66748e-05	6.31392e-05
																								362	6.92217e-05	2.66748e-05	6.31392e-05
																								363	6.92217e-05	2.66748e-05	6.31392e-05
																								364	6.92217e-05	2.66748e-05	6.31392e-05
																								365	6.92217e-05	2.66748e-05	6.31392e-05
																								366	6.92217e-05	2.66748e-05	6.31392e-05
																								367	6.92217e-05	2.66748e-05	6.31392e-05
																								368	6.92217e-05	2.66748e-05	6.31392e-05
																								369	6.92217e-05	2.66748e-05	6.31392e-05
																								370	6.92217e-05	2.66748e-05	6.31392e-05
																								371	6.92217e-05	2.66748e-05	6.31392e-05
																								372	6.92217e-05	2.66748e-05	6.31392e-05
																								373	6.92217e-05	2.66748e-05	6.31392e-05
																								374	6.92217e-05	2.66748e-05	6.31392e-05
																								375	6.92217e-05	2.66748e-05	6.31392e-05
																								376	6.92217e-05	2.66748e-05	6.31392e-05
																								377	6.92217e-05	2.66748e-05	6.31392e-05
																								378	6.92217e-05	2.66748e-05	6.31392e-05
																								379	6.92217e-05	2.66748e-05	6.31392e-05
																								380	6.92217e-05	2.66748e-05	6.31392e-05
																								381	6.92217e-05	2.66748e-05	6.31392e-05
																								382	6.92217e-05	2.66748e-05	6.31392e-05
																								383	6.92217e-05	2.66748e-05	6.31392e-05
																								384	6.92217e-05	2.66748e-05	6.31392e-05
																								385	7.50648e-05	2.91765e-05	6.85043e-05
																								386	7.50648e-05	2.91765e-05	6.85043e-05
																								387	7.50648e-05	2.91765e-05	6.85043e-05
																								388	7.50648e-05	2.91765e-05	6.85043e-05
																								389	7.50648e-05	2.91765e-05	6.85043e-05
																								390	7.50648e-05	2.91765e-05	6.85043e-05
																								391	7.50648e-05	2.91765e-05	6.85043e-05
																								392	7.50648e-05	2.91765e-05	6.85043e-05
																								393	7.50648e-05	2.91765e-05	6.85043e-05
																								394	7.50648e-05	2.91765e-05	6.85043e-05
																								395	7.50648e-05	2.91765e-05	6.85043e-05
																								396	7.50648e-05	2.91765e-05	6.85043e-05
																								397	7.58995e-05	3.25122e-05	6.96968e-05
																								398	7.58995e-05	3.25122e-05	6.96968e-05
																								399	7.58995e-05	3.25122e-05	6.96968e-05
																								400	7.58995e-05	3.25122e-05	6.96968e-05
																								401	7.58995e-05	3.25122e-05	6.96968e-05
																								402	7.58995e-05	3.25122e-05	6.96968e-05
																								403	7.58995e-05	3.25122e-05	6.96968e-05
																								404	7.58995e-05	3.25122e-05	6.96968e-05
																								405	7.58995e-05	3.25122e-05	6.96968e-05
																								406	7.58995e-05	3.25122e-05	6.96968e-05
																								407	7.58995e-05	3.25122e-05	6.96968e-05
																								408	7.58995e-05	3.25122e-05	6.96968e-05
																								409	8.00737e-05	3.33461e-05	7.33932e-05
																								410	8.00737e-05	3.33461e-05	7.33932e-05
																								411	8.00737e-05	3.33461e-05	7.33932e-05
																								412	8.00737e-05	3.33461e-05	7.33932e-05
																								413	8.00737e-05	3.33461e-05	7.33932e-05
																								414	8.00737e-05	3.33461e-05	7.33932e-05
																								415	8.00737e-05	3.33461e-05	7.33932e-05
																								416	8.00737e-05	3.33461e-05	7.33932e-05
																								417	8.00737e-05	3.33461e-05	7.33932e-05
																								418	8.00737e-05	3.33461e-05	7.33932e-05
																								419	8.00737e-05	3.33461e-05	7.33932e-05
																								420	8.00737e-05	3.33461e-05	7.33932e-05
																								421	8.00737e-05	3.66821e-05	7.38704e-05
																								422	8.00737e-05	3.66821e-05	7.38704e-05
																								423	8.00737e-05	3.66821e-05	7.38704e-05
																								424	8.00737e-05	3.66821e-05	7.38704e-05
																								425	8.00737e-05	3.66821e-05	7.38704e-05
																								426	8.00737e-05	3.66821e-05	7.38704e-05
																								427	8.00737e-05	3.66821e-05	7.38704e-05
																								428	8.00737e-05	3.66821e-05	7.38704e-05
																								429	8.00737e-05	3.66821e-05	7.38704e-05
																								430	8.00737e-05	3.66821e-05	7.38704e-05
																								431	8.00737e-05	3.66821e-05	7.38704e-05
																								432	8.00737e-05	3.66821e-05	7.38704e-05
																								433	8.92582e-05	4.25208e-05	8.25764e-05
																								434	8.92582e-05	4.25208e-05	8.25764e-05
																								435	8.92582e-05	4.25208e-05	8.25764e-05
																								436	8.92582e-05	4.25208e-05	8.25764e-05
																								437	8.92582e-05	4.25208e-05	8.25764e-05
																								438	8.92582e-05	4.25208e-05	8.25764e-05
																								439	8.92582e-05	4.25208e-05	8.25764e-05
																								440	8.92582e-05	4.25208e-05	8.25764e-05
																								441	8.92582e-05	4.25208e-05	8.25764e-05
																								442	8.92582e-05	4.25208e-05	8.25764e-05
																								443	8.92582e-05	4.25208e-05	8.25764e-05
																								444	8.92582e-05	4.25208e-05	8.25764e-05
																								445	9.92799e-05	5.16974e-05	9.24772e-05
																								446	9.92799e-05	5.16974e-05	9.24772e-05
																								447	9.92799e-05	5.16974e-05	9.24772e-05
																								448	9.92799e-05	5.16974e-05	9.24772e-05
																								449	9.92799e-05	5.16974e-05	9.24772e-05
																								450	9.92799e-05	5.16974e-05	9.24772e-05
																								451	9.92799e-05	5.16974e-05	9.24772e-05
																								452	9.92799e-05	5.16974e-05	9.24772e-05
																								453	9.92799e-05	5.16974e-05	9.24772e-05
																								454	9.92799e-05	5.16974e-05	9.24772e-05
																								455	9.92799e-05	5.16974e-05	9.24772e-05
																								456	9.92799e-05	5.16974e-05	9.24772e-05
																								457	0.000109304	5.50348e-05	0.000101545
																								458	0.000109304	5.50348e-05	0.000101545
																								459	0.000109304	5.50348e-05	0.000101545
																								460	0.000109304	5.50348e-05	0.000101545
																								461	0.000109304	5.50348e-05	0.000101545
																								462	0.000109304	5.50348e-05	0.000101545
																								463	0.000109304	5.50348e-05	0.000101545
																								464	0.000109304	5.50348e-05	0.000101545
																								465	0.000109304	5.50348e-05	0.000101545
																								466	0.000109304	5.50348e-05	0.000101545
																								467	0.000109304	5.50348e-05	0.000101545
																								468	0.000109304	5.50348e-05	0.000101545
																								469	0.000123509	5.67036e-05	0.000113956
																								470	0.000123509	5.67036e-05	0.000113956
																								471	0.000123509	5.67036e-05	0.000113956
																								472	0.000123509	5.67036e-05	0.000113956
																								473	0.000123509	5.67036e-05	0.000113956
																								474	0.000123509	5.67036e-05	0.000113956
																								475	0.000123509	5.67036e-05	0.000113956
																								476	0.000123509	5.67036e-05	0.000113956
																								477	0.000123509	5.67036e-05	0.000113956
																								478	0.000123509	5.67036e-05	0.000113956
																								479	0.000123509	5.67036e-05	0.000113956
																								480	0.000123509	5.67036e-05	0.000113956
																								481	0.000129359	6.33795e-05	0.000119924
																								482	0.000129359	6.33795e-05	0.000119924
																								483	0.000129359	6.33795e-05	0.000119924
																								484	0.000129359	6.33795e-05	0.000119924
																								485	0.000129359	6.33795e-05	0.000119924
																								486	0.000129359	6.33795e-05	0.000119924
																								487	0.000129359	6.33795e-05	0.000119924
																								488	0.000129359	6.33795e-05	0.000119924
																								489	0.000129359	6.33795e-05	0.000119924
																								490	0.000129359	6.33795e-05	0.000119924
																								491	0.000129359	6.33795e-05	0.000119924
																								492	0.000129359	6.33795e-05	0.000119924
																								493	0.00014357	7.33952e-05	0.000133535
																								494	0.00014357	7.33952e-05	0.000133535
																								495	0.00014357	7.33952e-05	0.000133535
																								496	0.00014357	7.33952e-05	0.000133535
																								497	0.00014357	7.33952e-05	0.000133535
																								498	0.00014357	7.33952e-05	0.000133535
																								499	0.00014357	7.33952e-05	0.000133535
																								500	0.00014357	7.33952e-05	0.000133535
																								501	0.00014357	7.33952e-05	0.000133535
																								502	0.00014357	7.33952e-05	0.000133535
																								503	0.00014357	7.33952e-05	0.000133535
																								504	0.00014357	7.33952e-05	0.000133535
																								505	0.000159459	7.92388e-05	0.000147986
																								506	0.000159459	7.92388e-05	0.000147986
																								507	0.000159459	7.92388e-05	0.000147986
																								508	0.000159459	7.92388e-05	0.000147986
																								509	0.000159459	7.92388e-05	0.000147986
																								510	0.000159459	7.92388e-05	0.000147986
																								511	0.000159459	7.92388e-05	0.000147986
																								512	0.000159459	7.92388e-05	0.000147986
																								513	0.000159459	7.92388e-05	0.000147986
																								514	0.000159459	7.92388e-05	0.000147986
																								515	0.000159459	7.92388e-05	0.000147986
																								516	0.000159459	7.92388e-05	0.000147986
																								517	0.00016866	8.84232e-05	0.000157185
																								518	0.00016866	8.84232e-05	0.000157185
																								519	0.00016866	8.84232e-05	0.000157185
																								520	0.00016866	8.84232e-05	0.000157185
																								521	0.00016866	8.84232e-05	0.000157185
																								522	0.00016866	8.84232e-05	0.000157185
																								523	0.00016866	8.84232e-05	0.000157185
																								524	0.00016866	8.84232e-05	0.000157185
																								525	0.00016866	8.84232e-05	0.000157185
																								526	0.00016866	8.84232e-05	0.000157185
																								527	0.00016866	8.84232e-05	0.000157185
																								528	0.00016866	8.84232e-05	0.000157185
																								529	0.000188742	9.92799e-05	0.000175947
																								530	0.000188742	9.92799e-05	0.000175947
																								531	0.000188742	9.92799e-05	0.000175947
																								532	0.000188742	9.92799e-05	0.000175947
																								533	0.000188742	9.92799e-05	0.000175947
																								534	0.000188742	9.92799e-05	0.000175947
																								535	0.000188742	9.92799e-05	0.000175947
																								536	0.000188742	9.92799e-05	0.000175947
																								537	0.000188742	9.92799e-05	0.000175947
																								538	0.000188742	9.92799e-05	0.000175947
																								539	0.000188742	9.92799e-05	0.000175947
																								540	0.000188742	9.92799e-05	0.000175947
																								541	0.000212183	0.000110139	0.000197587
																								542	0.000212183	0.000110139	0.000197587
																								543	0.000212183	0.000110139	0.000197587
																								544	0.000212183	0.000110139	0.000197587
																								545	0.000212183	0.000110139	0.000197587
																								546	0.000212183	0.000110139	0.000197587
																								547	0.000212183	0.000110139	0.000197587
																								548	0.000212183	0.000110139	0.000197587
																								549	0.000212183	0.000110139	0.000197587
																								550	0.000212183	0.000110139	0.000197587
																								551	0.000212183	0.000110139	0.000197587
																								552	0.000212183	0.000110139	0.000197587
																								553	0.000237313	0.000127687	0.00022163
																								554	0.000237313	0.000127687	0.00022163
																								555	0.000237313	0.000127687	0.00022163
																								556	0.000237313	0.000127687	0.00022163
																								557	0.000237313	0.000127687	0.00022163
																								558	0.000237313	0.000127687	0.00022163
																								559	0.000237313	0.000127687	0.00022163
																								560	0.000237313	0.000127687	0.00022163
																								561	0.000237313	0.000127687	0.00022163
																								562	0.000237313	0.000127687	0.00022163
																								563	0.000237313	0.000127687	0.00022163
																								564	0.000237313	0.000127687	0.00022163
																								565	0.000259942	0.00013521	0.000242096
																								566	0.000259942	0.00013521	0.000242096
																								567	0.000259942	0.00013521	0.000242096
																								568	0.000259942	0.00013521	0.000242096
																								569	0.000259942	0.00013521	0.000242096
																								570	0.000259942	0.00013521	0.000242096
																								571	0.000259942	0.00013521	0.000242096
																								572	0.000259942	0.00013521	0.000242096
																								573	0.000259942	0.00013521	0.000242096
																								574	0.000259942	0.00013521	0.000242096
																								575	0.000259942	0.00013521	0.000242096
																								576	0.000259942	0.00013521	0.000242096
																								577	0.000285099	0.000151096	0.000265925
																								578	0.000285099	0.000151096	0.000265925
																								579	0.000285099	0.000151096	0.000265925
																								580	0.000285099	0.000151096	0.000265925
																								581	0.000285099	0.000151096	0.000265925
																								582	0.000285099	0.000151096	0.000265925
																								583	0.000285099	0.000151096	0.000265925
																								584	0.000285099	0.000151096	0.000265925
																								585	0.000285099	0.000151096	0.000265925
																								586	0.000285099	0.000151096	0.000265925
																								587	0.000285099	0.000151096	0.000265925
																								588	0.000285099	0.000151096	0.000265925
																								589	0.000317825	0.000161131	0.000295399
																								590	0.000317825	0.000161131	0.000295399
																								591	0.000317825	0.000161131	0.000295399
																								592	0.000317825	0.000161131	0.000295399
																								593	0.000317825	0.000161131	0.000295399
																								594	0.000317825	0.000161131	0.000295399
																								595	0.000317825	0.000161131	0.000295399
																								596	0.000317825	0.000161131	0.000295399
																								597	0.000317825	0.000161131	0.000295399
																								598	0.000317825	0.000161131	0.000295399
																								599	0.000317825	0.000161131	0.000295399
																								600	0.000317825	0.000161131	0.000295399
																								601	0.000348055	0.000179537	0.000323934
																								602	0.000348055	0.000179537	0.000323934
																								603	0.000348055	0.000179537	0.000323934
																								604	0.000348055	0.000179537	0.000323934
																								605	0.000348055	0.000179537	0.000323934
																								606	0.000348055	0.000179537	0.000323934
																								607	0.000348055	0.000179537	0.000323934
																								608	0.000348055	0.000179537	0.000323934
																								609	0.000348055	0.000179537	0.000323934
																								610	0.000348055	0.000179537	0.000323934
																								611	0.000348055	0.000179537	0.000323934
																								612	0.000348055	0.000179537	0.000323934
																								613	0.000385032	0.000196276	0.000358009
																								614	0.000385032	0.000196276	0.000358009
																								615	0.000385032	0.000196276	0.000358009
																								616	0.000385032	0.000196276	0.000358009
																								617	0.000385032	0.000196276	0.000358009
																								618	0.000385032	0.000196276	0.000358009
																								619	0.000385032	0.000196276	0.000358009
																								620	0.000385032	0.000196276	0.000358009
																								621	0.000385032	0.000196276	0.000358009
																								622	0.000385032	0.000196276	0.000358009
																								623	0.000385032	0.000196276	0.000358009
																								624	0.000385032	0.000196276	0.000358009
																								625	0.000425406	0.000207997	0.000394272
																								626	0.000425406	0.000207997	0.000394272
																								627	0.000425406	0.000207997	0.000394272
																								628	0.000425406	0.000207997	0.000394272
																								629	0.000425406	0.000207997	0.000394272
																								630	0.000425406	0.000207997	0.000394272
																								631	0.000425406	0.000207997	0.000394272
																								632	0.000425406	0.000207997	0.000394272
																								633	0.000425406	0.000207997	0.000394272
																								634	0.000425406	0.000207997	0.000394272
																								635	0.000425406	0.000207997	0.000394272
																								636	0.000425406	0.000207997	0.000394272
																								637	0.000472557	0.000223071	0.000436818
																								638	0.000472557	0.000223071	0.000436818
																								639	0.000472557	0.000223071	0.000436818
																								640	0.000472557	0.000223071	0.000436818
																								641	0.000472557	0.000223071	0.000436818
																								642	0.000472557	0.000223071	0.000436818
																								643	0.000472557	0.000223071	0.000436818
																								644	0.000472557	0.000223071	0.000436818
																								645	0.000472557	0.000223071	0.000436818
																								646	0.000472557	0.000223071	0.000436818
																								647	0.000472557	0.000223071	0.000436818
																								648	0.000472557	0.000223071	0.000436818
																								649	0.000526505	0.000249045	0.000486748
																								650	0.000526505	0.000249045	0.000486748
																								651	0.000526505	0.000249045	0.000486748
																								652	0.000526505	0.000249045	0.000486748
																								653	0.000526505	0.000249045	0.000486748
																								654	0.000526505	0.000249045	0.000486748
																								655	0.000526505	0.000249045	0.000486748
																								656	0.000526505	0.000249045	0.000486748
																								657	0.000526505	0.000249045	0.000486748
																								658	0.000526505	0.000249045	0.000486748
																								659	0.000526505	0.000249045	0.000486748
																								660	0.000526505	0.000249045	0.000486748
																								661	0.000578832	0.000267487	0.000534205
																								662	0.000578832	0.000267487	0.000534205
																								663	0.000578832	0.000267487	0.000534205
																								664	0.000578832	0.000267487	0.000534205
																								665	0.000578832	0.000267487	0.000534205
																								666	0.000578832	0.000267487	0.000534205
																								667	0.000578832	0.000267487	0.000534205
																								668	0.000578832	0.000267487	0.000534205
																								669	0.000578832	0.000267487	0.000534205
																								670	0.000578832	0.000267487	0.000534205
																								671	0.000578832	0.000267487	0.000534205
																								672	0.000578832	0.000267487	0.000534205
																								673	0.000624458	0.000282583	0.00057544
																								674	0.000624458	0.000282583	0.00057544
																								675	0.000624458	0.000282583	0.00057544
																								676	0.000624458	0.000282583	0.00057544
																								677	0.000624458	0.000282583	0.00057544
																								678	0.000624458	0.000282583	0.00057544
																								679	0.000624458	0.000282583	0.00057544
																								680	0.000624458	0.000282583	0.00057544
																								681	0.000624458	0.000282583	0.00057544
																								682	0.000624458	0.000282583	0.00057544
																								683	0.000624458	0.000282583	0.00057544
																								684	0.000624458	0.000282583	0.00057544
																								685	0.000677749	0.000304396	0.000624201
																								686	0.000677749	0.000304396	0.000624201
																								687	0.000677749	0.000304396	0.000624201
																								688	0.000677749	0.000304396	0.000624201
																								689	0.000677749	0.000304396	0.000624201
																								690	0.000677749	0.000304396	0.000624201
																								691	0.000677749	0.000304396	0.000624201
																								692	0.000677749	0.000304396	0.000624201
																								693	0.000677749	0.000304396	0.000624201
																								694	0.000677749	0.000304396	0.000624201
																								695	0.000677749	0.000304396	0.000624201
																								696	0.000677749	0.000304396	0.000624201
																								697	0.000733647	0.000324541	0.00067495
																								698	0.000733647	0.000324541	0.00067495
																								699	0.000733647	0.000324541	0.00067495
																								700	0.000733647	0.000324541	0.00067495
																								701	0.000733647	0.000324541	0.00067495
																								702	0.000733647	0.000324541	0.00067495
																								703	0.000733647	0.000324541	0.00067495
																								704	0.000733647	0.000324541	0.00067495
																								705	0.000733647	0.000324541	0.00067495
																								706	0.000733647	0.000324541	0.00067495
																								707	0.000733647	0.000324541	0.00067495
																								708	0.000733647	0.000324541	0.00067495
																								709	0.000794709	0.000343855	0.000729996
																								710	0.000794709	0.000343855	0.000729996
																								711	0.000794709	0.000343855	0.000729996
																								712	0.000794709	0.000343855	0.000729996
																								713	0.000794709	0.000343855	0.000729996
																								714	0.000794709	0.000343855	0.000729996
																								715	0.000794709	0.000343855	0.000729996
																								716	0.000794709	0.000343855	0.000729996
																								717	0.000794709	0.000343855	0.000729996
																								718	0.000794709	0.000343855	0.000729996
																								719	0.000794709	0.000343855	0.000729996
																								720	0.000794709	0.000343855	0.000729996
																								721	0.000852457	0.000368221	0.00078293
																								722	0.000852457	0.000368221	0.00078293
																								723	0.000852457	0.000368221	0.00078293
																								724	0.000852457	0.000368221	0.00078293
																								725	0.000852457	0.000368221	0.00078293
																								726	0.000852457	0.000368221	0.00078293
																								727	0.000852457	0.000368221	0.00078293
																								728	0.000852457	0.000368221	0.00078293
																								729	0.000852457	0.000368221	0.00078293
																								730	0.000852457	0.000368221	0.00078293
																								731	0.000852457	0.000368221	0.00078293
																								732	0.000852457	0.000368221	0.00078293
																								733	0.000916238	0.000392599	0.000841024
																								734	0.000916238	0.000392599	0.000841024
																								735	0.000916238	0.000392599	0.000841024
																								736	0.000916238	0.000392599	0.000841024
																								737	0.000916238	0.000392599	0.000841024
																								738	0.000916238	0.000392599	0.000841024
																								739	0.000916238	0.000392599	0.000841024
																								740	0.000916238	0.000392599	0.000841024
																								741	0.000916238	0.000392599	0.000841024
																								742	0.000916238	0.000392599	0.000841024
																								743	0.000916238	0.000392599	0.000841024
																								744	0.000916238	0.000392599	0.000841024
																								745	0.000958811	0.000417833	0.000881093
																								746	0.000958811	0.000417833	0.000881093
																								747	0.000958811	0.000417833	0.000881093
																								748	0.000958811	0.000417833	0.000881093
																								749	0.000958811	0.000417833	0.000881093
																								750	0.000958811	0.000417833	0.000881093
																								751	0.000958811	0.000417833	0.000881093
																								752	0.000958811	0.000417833	0.000881093
																								753	0.000958811	0.000417833	0.000881093
																								754	0.000958811	0.000417833	0.000881093
																								755	0.000958811	0.000417833	0.000881093
																								756	0.000958811	0.000417833	0.000881093
																								757	0.0010236	0.000438873	0.000939562
																								758	0.0010236	0.000438873	0.000939562
																								759	0.0010236	0.000438873	0.000939562
																								760	0.0010236	0.000438873	0.000939562
																								761	0.0010236	0.000438873	0.000939562
																								762	0.0010236	0.000438873	0.000939562
																								763	0.0010236	0.000438873	0.000939562
																								764	0.0010236	0.000438873	0.000939562
																								765	0.0010236	0.000438873	0.000939562
																								766	0.0010236	0.000438873	0.000939562
																								767	0.0010236	0.000438873	0.000939562
																								768	0.0010236	0.000438873	0.000939562
																								769	0.0010808	0.000470029	0.000992994
																								770	0.0010808	0.000470029	0.000992994
																								771	0.0010808	0.000470029	0.000992994
																								772	0.0010808	0.000470029	0.000992994
																								773	0.0010808	0.000470029	0.000992994
																								774	0.0010808	0.000470029	0.000992994
																								775	0.0010808	0.000470029	0.000992994
																								776	0.0010808	0.000470029	0.000992994
																								777	0.0010808	0.000470029	0.000992994
																								778	0.0010808	0.000470029	0.000992994
																								779	0.0010808	0.000470029	0.000992994
																								780	0.0010808	0.000470029	0.000992994
																								781	0.00115347	0.000502895	0.00105991
																								782	0.00115347	0.000502895	0.00105991
																								783	0.00115347	0.000502895	0.00105991
																								784	0.00115347	0.000502895	0.00105991
																								785	0.00115347	0.000502895	0.00105991
																								786	0.00115347	0.000502895	0.00105991
																								787	0.00115347	0.000502895	0.00105991
																								788	0.00115347	0.000502895	0.00105991
																								789	0.00115347	0.000502895	0.00105991
																								790	0.00115347	0.000502895	0.00105991
																								791	0.00115347	0.000502895	0.00105991
																								792	0.00115347	0.000502895	0.00105991
																								793	0.00119884	0.000527349	0.00110225
																								794	0.00119884	0.000527349	0.00110225
																								795	0.00119884	0.000527349	0.00110225
																								796	0.00119884	0.000527349	0.00110225
																								797	0.00119884	0.000527349	0.00110225
																								798	0.00119884	0.000527349	0.00110225
																								799	0.00119884	0.000527349	0.00110225
																								800	0.00119884	0.000527349	0.00110225
																								801	0.00119884	0.000527349	0.00110225
																								802	0.00119884	0.000527349	0.00110225
																								803	0.00119884	0.000527349	0.00110225
																								804	0.00119884	0.000527349	0.00110225
																								805	0.00131893	0.000570388	0.00121117
																								806	0.00131893	0.000570388	0.00121117
																								807	0.00131893	0.000570388	0.00121117
																								808	0.00131893	0.000570388	0.00121117
																								809	0.00131893	0.000570388	0.00121117
																								810	0.00131893	0.000570388	0.00121117
																								811	0.00131893	0.000570388	0.00121117
																								812	0.00131893	0.000570388	0.00121117
																								813	0.00131893	0.000570388	0.00121117
																								814	0.00131893	0.000570388	0.00121117
																								815	0.00131893	0.000570388	0.00121117
																								816	0.00131893	0.000570388	0.00121117
																								817	0.00141437	0.000641369	0.00130307
																								818	0.00141437	0.000641369	0.00130307
																								819	0.00141437	0.000641369	0.00130307
																								820	0.00141437	0.000641369	0.00130307
																								821	0.00141437	0.000641369	0.00130307
																								822	0.00141437	0.000641369	0.00130307
																								823	0.00141437	0.000641369	0.00130307
																								824	0.00141437	0.000641369	0.00130307
																								825	0.00141437	0.000641369	0.00130307
																								826	0.00141437	0.000641369	0.00130307
																								827	0.00141437	0.000641369	0.00130307
																								828	0.00141437	0.000641369	0.00130307
																								829	0.00149881	0.000683674	0.00138139
																								830	0.00149881	0.000683674	0.00138139
																								831	0.00149881	0.000683674	0.00138139
																								832	0.00149881	0.000683674	0.00138139
																								833	0.00149881	0.000683674	0.00138139
																								834	0.00149881	0.000683674	0.00138139
																								835	0.00149881	0.000683674	0.00138139
																								836	0.00149881	0.000683674	0.00138139
																								837	0.00149881	0.000683674	0.00138139
																								838	0.00149881	0.000683674	0.00138139
																								839	0.00149881	0.000683674	0.00138139
																								840	0.00149881	0.000683674	0.00138139
																								841	0.00162664	0.000745514	0.00149963
																								842	0.00162664	0.000745514	0.00149963
																								843	0.00162664	0.000745514	0.00149963
																								844	0.00162664	0.000745514	0.00149963
																								845	0.00162664	0.000745514	0.00149963
																								846	0.00162664	0.000745514	0.00149963
																								847	0.00162664	0.000745514	0.00149963
																								848	0.00162664	0.000745514	0.00149963
																								849	0.00162664	0.000745514	0.00149963
																								850	0.00162664	0.000745514	0.00149963
																								851	0.00162664	0.000745514	0.00149963
																								852	0.00162664	0.000745514	0.00149963
																								853	0.00171928	0.00080829	0.00158794
																								854	0.00171928	0.00080829	0.00158794
																								855	0.00171928	0.00080829	0.00158794
																								856	0.00171928	0.00080829	0.00158794
																								857	0.00171928	0.00080829	0.00158794
																								858	0.00171928	0.00080829	0.00158794
																								859	0.00171928	0.00080829	0.00158794
																								860	0.00171928	0.00080829	0.00158794
																								861	0.00171928	0.00080829	0.00158794
																								862	0.00171928	0.00080829	0.00158794
																								863	0.00171928	0.00080829	0.00158794
																								864	0.00171928	0.00080829	0.00158794
																								865	0.0018808	0.000899221	0.00173918
																								866	0.0018808	0.000899221	0.00173918
																								867	0.0018808	0.000899221	0.00173918
																								868	0.0018808	0.000899221	0.00173918
																								869	0.0018808	0.000899221	0.00173918
																								870	0.0018808	0.000899221	0.00173918
																								871	0.0018808	0.000899221	0.00173918
																								872	0.0018808	0.000899221	0.00173918
																								873	0.0018808	0.000899221	0.00173918
																								874	0.0018808	0.000899221	0.00173918
																								875	0.0018808	0.000899221	0.00173918
																								876	0.0018808	0.000899221	0.00173918
																								877	0.00204467	0.000995456	0.00189319
																								878	0.00204467	0.000995456	0.00189319
																								879	0.00204467	0.000995456	0.00189319
																								880	0.00204467	0.000995456	0.00189319
																								881	0.00204467	0.000995456	0.00189319
																								882	0.00204467	0.000995456	0.00189319
																								883	0.00204467	0.000995456	0.00189319
																								884	0.00204467	0.000995456	0.00189319
																								885	0.00204467	0.000995456	0.00189319
																								886	0.00204467	0.000995456	0.00189319
																								887	0.00204467	0.000995456	0.00189319
																								888	0.00204467	0.000995456	0.00189319
																								889	0.00220914	0.00109361	0.00204799
																								890	0.00220914	0.00109361	0.00204799
																								891	0.00220914	0.00109361	0.00204799
																								892	0.00220914	0.00109361	0.00204799
																								893	0.00220914	0.00109361	0.00204799
																								894	0.00220914	0.00109361	0.00204799
																								895	0.00220914	0.00109361	0.00204799
																								896	0.00220914	0.00109361	0.00204799
																								897	0.00220914	0.00109361	0.00204799
																								898	0.00220914	0.00109361	0.00204799
																								899	0.00220914	0.00109361	0.00204799
																								900	0.00220914	0.00109361	0.00204799
																								901	0.00245261	0.00123741	0.00227689
																								902	0.00245261	0.00123741	0.00227689
																								903	0.00245261	0.00123741	0.00227689
																								904	0.00245261	0.00123741	0.00227689
																								905	0.00245261	0.00123741	0.00227689
																								906	0.00245261	0.00123741	0.00227689
																								907	0.00245261	0.00123741	0.00227689
																								908	0.00245261	0.00123741	0.00227689
																								909	0.00245261	0.00123741	0.00227689
																								910	0.00245261	0.00123741	0.00227689
																								911	0.00245261	0.00123741	0.00227689
																								912	0.00245261	0.00123741	0.00227689
																								913	0.00271782	0.00139974	0.00252703
																								914	0.00271782	0.00139974	0.00252703
																								915	0.00271782	0.00139974	0.00252703
																								916	0.00271782	0.00139974	0.00252703
																								917	0.00271782	0.00139974	0.00252703
																								918	0.00271782	0.00139974	0.00252703
																								919	0.00271782	0.00139974	0.00252703
																								920	0.00271782	0.00139974	0.00252703
																								921	0.00271782	0.00139974	0.00252703
																								922	0.00271782	0.00139974	0.00252703
																								923	0.00271782	0.00139974	0.00252703
																								924	0.00271782	0.00139974	0.00252703
																								925	0.0029998	0.00155317	0.00279014
																								926	0.0029998	0.00155317	0.00279014
																								927	0.0029998	0.00155317	0.00279014
																								928	0.0029998	0.00155317	0.00279014
																								929	0.0029998	0.00155317	0.00279014
																								930	0.0029998	0.00155317	0.00279014
																								931	0.0029998	0.00155317	0.00279014
																								932	0.0029998	0.00155317	0.00279014
																								933	0.0029998	0.00155317	0.00279014
																								934	0.0029998	0.00155317	0.00279014
																								935	0.0029998	0.00155317	0.00279014
																								936	0.0029998	0.00155317	0.00279014
																								937	0.0033519	0.00175917	0.00312075
																								938	0.0033519	0.00175917	0.00312075
																								939	0.0033519	0.00175917	0.00312075
																								940	0.0033519	0.00175917	0.00312075
																								941	0.0033519	0.00175917	0.00312075
																								942	0.0033519	0.00175917	0.00312075
																								943	0.0033519	0.00175917	0.00312075
																								944	0.0033519	0.00175917	0.00312075
																								945	0.0033519	0.00175917	0.00312075
																								946	0.0033519	0.00175917	0.00312075
																								947	0.0033519	0.00175917	0.00312075
																								948	0.0033519	0.00175917	0.00312075
																								949	0.00383214	0.00204991	0.00357302
																								950	0.00383214	0.00204991	0.00357302
																								951	0.00383214	0.00204991	0.00357302
																								952	0.00383214	0.00204991	0.00357302
																								953	0.00383214	0.00204991	0.00357302
																								954	0.00383214	0.00204991	0.00357302
																								955	0.00383214	0.00204991	0.00357302
																								956	0.00383214	0.00204991	0.00357302
																								957	0.00383214	0.00204991	0.00357302
																								958	0.00383214	0.00204991	0.00357302
																								959	0.00383214	0.00204991	0.00357302
																								960	0.00383214	0.00204991	0.00357302
																								961	0.00427629	0.00237424	0.00399943
																								962	0.00427629	0.00237424	0.00399943
																								963	0.00427629	0.00237424	0.00399943
																								964	0.00427629	0.00237424	0.00399943
																								965	0.00427629	0.00237424	0.00399943
																								966	0.00427629	0.00237424	0.00399943
																								967	0.00427629	0.00237424	0.00399943
																								968	0.00427629	0.00237424	0.00399943
																								969	0.00427629	0.00237424	0.00399943
																								970	0.00427629	0.00237424	0.00399943
																								971	0.00427629	0.00237424	0.00399943
																								972	0.00427629	0.00237424	0.00399943
																								973	0.00485406	0.00274709	0.00454678
																								974	0.00485406	0.00274709	0.00454678
																								975	0.00485406	0.00274709	0.00454678
																								976	0.00485406	0.00274709	0.00454678
																								977	0.00485406	0.00274709	0.00454678
																								978	0.00485406	0.00274709	0.00454678
																								979	0.00485406	0.00274709	0.00454678
																								980	0.00485406	0.00274709	0.00454678
																								981	0.00485406	0.00274709	0.00454678
																								982	0.00485406	0.00274709	0.00454678
																								983	0.00485406	0.00274709	0.00454678
																								984	0.00485406	0.00274709	0.00454678
																								985	0.00550829	0.0031652	0.00516582
																								986	0.00550829	0.0031652	0.00516582
																								987	0.00550829	0.0031652	0.00516582
																								988	0.00550829	0.0031652	0.00516582
																								989	0.00550829	0.0031652	0.00516582
																								990	0.00550829	0.0031652	0.00516582
																								991	0.00550829	0.0031652	0.00516582
																								992	0.00550829	0.0031652	0.00516582
																								993	0.00550829	0.0031652	0.00516582
																								994	0.00550829	0.0031652	0.00516582
																								995	0.00550829	0.0031652	0.00516582
																								996	0.00550829	0.0031652	0.00516582
																								997	0.00628833	0.00371318	0.00591113
																								998	0.00628833	0.00371318	0.00591113
																								999	0.00628833	0.00371318	0.00591113
																								1000	0.00628833	0.00371318	0.00591113
																								1001	0.00628833	0.00371318	0.00591113
																								1002	0.00628833	0.00371318	0.00591113
																								1003	0.00628833	0.00371318	0.00591113
																								1004	0.00628833	0.00371318	0.00591113
																								1005	0.00628833	0.00371318	0.00591113
																								1006	0.00628833	0.00371318	0.00591113
																								1007	0.00628833	0.00371318	0.00591113
																								1008	0.00628833	0.00371318	0.00591113
																								1009	0.00713989	0.00432499	0.00672666
																								1010	0.00713989	0.00432499	0.00672666
																								1011	0.00713989	0.00432499	0.00672666
																								1012	0.00713989	0.00432499	0.00672666
																								1013	0.00713989	0.00432499	0.00672666
																								1014	0.00713989	0.00432499	0.00672666
																								1015	0.00713989	0.00432499	0.00672666
																								1016	0.00713989	0.00432499	0.00672666
																								1017	0.00713989	0.00432499	0.00672666
																								1018	0.00713989	0.00432499	0.00672666
																								1019	0.00713989	0.00432499	0.00672666
																								1020	0.00713989	0.00432499	0.00672666
																								1021	0.00817182	0.00509664	0.00771932
																								1022	0.00817182	0.00509664	0.00771932
																								1023	0.00817182	0.00509664	0.00771932
																								1024	0.00817182	0.00509664	0.00771932
																								1025	0.00817182	0.00509664	0.00771932
																								1026	0.00817182	0.00509664	0.00771932
																								1027	0.00817182	0.00509664	0.00771932
																								1028	0.00817182	0.00509664	0.00771932
																								1029	0.00817182	0.00509664	0.00771932
																								1030	0.00817182	0.00509664	0.00771932
																								1031	0.00817182	0.00509664	0.00771932
																								1032	0.00817182	0.00509664	0.00771932
																								1033	0.00933762	0.00595618	0.00883868
																								1034	0.00933762	0.00595618	0.00883868
																								1035	0.00933762	0.00595618	0.00883868
																								1036	0.00933762	0.00595618	0.00883868
																								1037	0.00933762	0.00595618	0.00883868
																								1038	0.00933762	0.00595618	0.00883868
																								1039	0.00933762	0.00595618	0.00883868
																								1040	0.00933762	0.00595618	0.00883868
																								1041	0.00933762	0.00595618	0.00883868
																								1042	0.00933762	0.00595618	0.00883868
																								1043	0.00933762	0.00595618	0.00883868
																								1044	0.00933762	0.00595618	0.00883868
																								1045	0.010647	0.00685392	0.0100853
																								1046	0.010647	0.00685392	0.0100853
																								1047	0.010647	0.00685392	0.0100853
																								1048	0.010647	0.00685392	0.0100853
																								1049	0.010647	0.00685392	0.0100853
																								1050	0.010647	0.00685392	0.0100853
																								1051	0.010647	0.00685392	0.0100853
																								1052	0.010647	0.00685392	0.0100853
																								1053	0.010647	0.00685392	0.0100853
																								1054	0.010647	0.00685392	0.0100853
																								1055	0.010647	0.00685392	0.0100853
																								1056	0.010647	0.00685392	0.0100853
																								1057	0.0121509	0.00796793	0.0115293
																								1058	0.0121509	0.00796793	0.0115293
																								1059	0.0121509	0.00796793	0.0115293
																								1060	0.0121509	0.00796793	0.0115293
																								1061	0.0121509	0.00796793	0.0115293
																								1062	0.0121509	0.00796793	0.0115293
																								1063	0.0121509	0.00796793	0.0115293
																								1064	0.0121509	0.00796793	0.0115293
																								1065	0.0121509	0.00796793	0.0115293
																								1066	0.0121509	0.00796793	0.0115293
																								1067	0.0121509	0.00796793	0.0115293
																								1068	0.0121509	0.00796793	0.0115293
																								1069	0.013755	0.00932221	0.0130949
																								1070	0.013755	0.00932221	0.0130949
																								1071	0.013755	0.00932221	0.0130949
																								1072	0.013755	0.00932221	0.0130949
																								1073	0.013755	0.00932221	0.0130949
																								1074	0.013755	0.00932221	0.0130949
																								1075	0.013755	0.00932221	0.0130949
																								1076	0.013755	0.00932221	0.0130949
																								1077	0.013755	0.00932221	0.0130949
																								1078	0.013755	0.00932221	0.0130949
																								1079	0.013755	0.00932221	0.0130949
																								1080	0.013755	0.00932221	0.0130949
																								1081	0.0158673	0.0108654	0.0151188
																								1082	0.0158673	0.0108654	0.0151188
																								1083	0.0158673	0.0108654	0.0151188
																								1084	0.0158673	0.0108654	0.0151188
																								1085	0.0158673	0.0108654	0.0151188
																								1086	0.0158673	0.0108654	0.0151188
																								1087	0.0158673	0.0108654	0.0151188
																								1088	0.0158673	0.0108654	0.0151188
																								1089	0.0158673	0.0108654	0.0151188
																								1090	0.0158673	0.0108654	0.0151188
																								1091	0.0158673	0.0108654	0.0151188
																								1092	0.0158673	0.0108654	0.0151188
																								1093	0.018059	0.0126794	0.0172516
																								1094	0.018059	0.0126794	0.0172516
																								1095	0.018059	0.0126794	0.0172516
																								1096	0.018059	0.0126794	0.0172516
																								1097	0.018059	0.0126794	0.0172516
																								1098	0.018059	0.0126794	0.0172516
																								1099	0.018059	0.0126794	0.0172516
																								1100	0.018059	0.0126794	0.0172516
																								1101	0.018059	0.0126794	0.0172516
																								1102	0.018059	0.0126794	0.0172516
																								1103	0.018059	0.0126794	0.0172516
																								1104	0.018059	0.0126794	0.0172516
																								1105	0.0202514	0.0147542	0.0194259
																								1106	0.0202514	0.0147542	0.0194259
																								1107	0.0202514	0.0147542	0.0194259
																								1108	0.0202514	0.0147542	0.0194259
																								1109	0.0202514	0.0147542	0.0194259
																								1110	0.0202514	0.0147542	0.0194259
																								1111	0.0202514	0.0147542	0.0194259
																								1112	0.0202514	0.0147542	0.0194259
																								1113	0.0202514	0.0147542	0.0194259
																								1114	0.0202514	0.0147542	0.0194259
																								1115	0.0202514	0.0147542	0.0194259
																								1116	0.0202514	0.0147542	0.0194259
																								1117	0.0230245	0.0169578	0.0221093
																								1118	0.0230245	0.0169578	0.0221093
																								1119	0.0230245	0.0169578	0.0221093
																								1120	0.0230245	0.0169578	0.0221093
																								1121	0.0230245	0.0169578	0.0221093
																								1122	0.0230245	0.0169578	0.0221093
																								1123	0.0230245	0.0169578	0.0221093
																								1124	0.0230245	0.0169578	0.0221093
																								1125	0.0230245	0.0169578	0.0221093
																								1126	0.0230245	0.0169578	0.0221093
																								1127	0.0230245	0.0169578	0.0221093
																								1128	0.0230245	0.0169578	0.0221093
																								1129	0.0257889	0.0190673	0.0247697
																								1130	0.0257889	0.0190673	0.0247697
																								1131	0.0257889	0.0190673	0.0247697
																								1132	0.0257889	0.0190673	0.0247697
																								1133	0.0257889	0.0190673	0.0247697
																								1134	0.0257889	0.0190673	0.0247697
																								1135	0.0257889	0.0190673	0.0247697
																								1136	0.0257889	0.0190673	0.0247697
																								1137	0.0257889	0.0190673	0.0247697
																								1138	0.0257889	0.0190673	0.0247697
																								1139	0.0257889	0.0190673	0.0247697
																								1140	0.0257889	0.0190673	0.0247697
																								1141	0.0286097	0.0215921	0.0275436
																								1142	0.0286097	0.0215921	0.0275436
																								1143	0.0286097	0.0215921	0.0275436
																								1144	0.0286097	0.0215921	0.0275436
																								1145	0.0286097	0.0215921	0.0275436
																								1146	0.0286097	0.0215921	0.0275436
																								1147	0.0286097	0.0215921	0.0275436
																								1148	0.0286097	0.0215921	0.0275436
																								1149	0.0286097	0.0215921	0.0275436
																								1150	0.0286097	0.0215921	0.0275436
																								1151	0.0286097	0.0215921	0.0275436
																								1152	0.0286097	0.0215921	0.0275436
																								1153	0.0328163	0.0254051	0.0316878
																								1154	0.0328163	0.0254051	0.0316878
																								1155	0.0328163	0.0254051	0.0316878
																								1156	0.0328163	0.0254051	0.0316878
																								1157	0.0328163	0.0254051	0.0316878
																								1158	0.0328163	0.0254051	0.0316878
																								1159	0.0328163	0.0254051	0.0316878
																								1160	0.0328163	0.0254051	0.0316878
																								1161	0.0328163	0.0254051	0.0316878
																								1162	0.0328163	0.0254051	0.0316878
																								1163	0.0328163	0.0254051	0.0316878
																								1164	0.0328163	0.0254051	0.0316878
																								1165	0.0367863	0.0287824	0.0355627
																								1166	0.0367863	0.0287824	0.0355627
																								1167	0.0367863	0.0287824	0.0355627
																								1168	0.0367863	0.0287824	0.0355627
																								1169	0.0367863	0.0287824	0.0355627
																								1170	0.0367863	0.0287824	0.0355627
																								1171	0.0367863	0.0287824	0.0355627
																								1172	0.0367863	0.0287824	0.0355627
																								1173	0.0367863	0.0287824	0.0355627
																								1174	0.0367863	0.0287824	0.0355627
																								1175	0.0367863	0.0287824	0.0355627
																								1176	0.0367863	0.0287824	0.0355627
																								1177	0.0401664	0.032201	0.0389502
																								1178	0.0401664	0.032201	0.0389502
																								1179	0.0401664	0.032201	0.0389502
																								1180	0.0401664	0.032201	0.0389502
																								1181	0.0401664	0.032201	0.0389502
																								1182	0.0401664	0.032201	0.0389502
																								1183	0.0401664	0.032201	0.0389502
																								1184	0.0401664	0.032201	0.0389502
																								1185	0.0401664	0.032201	0.0389502
																								1186	0.0401664	0.032201	0.0389502
																								1187	0.0401664	0.032201	0.0389502
																								1188	0.0401664	0.032201	0.0389502
																								1189	0.0442135	0.0360504	0.0429664
																								1190	0.0442135	0.0360504	0.0429664
																								1191	0.0442135	0.0360504	0.0429664
																								1192	0.0442135	0.0360504	0.0429664
																								1193	0.0442135	0.0360504	0.0429664
																								1194	0.0442135	0.0360504	0.0429664
																								1195	0.0442135	0.0360504	0.0429664
																								1196	0.0442135	0.0360504	0.0429664
																								1197	0.0442135	0.0360504	0.0429664
																								1198	0.0442135	0.0360504	0.0429664
																								1199	0.0442135	0.0360504	0.0429664
																								1200	0.0442135	0.0360504	0.0429664
																								1201	0.0467345	0.0399623	0.0457123
																								1202	0.0467345	0.0399623	0.0457123
																								1203	0.0467345	0.0399623	0.0457123
																								1204	0.0467345	0.0399623	0.0457123
																								1205	0.0467345	0.0399623	0.0457123
																								1206	0.0467345	0.0399623	0.0457123
																								1207	0.0467345	0.0399623	0.0457123
																								1208	0.0467345	0.0399623	0.0457123
																								1209	0.0467345	0.0399623	0.0457123
																								1210	0.0467345	0.0399623	0.0457123
																								1211	0.0467345	0.0399623	0.0457123
																								1212	0.0467345	0.0399623	0.0457123
																								1213	0.0471599	0.0458315	0.046968
																								1214	0.0471599	0.0458315	0.046968
																								1215	0.0471599	0.0458315	0.046968
																								1216	0.0471599	0.0458315	0.046968
																								1217	0.0471599	0.0458315	0.046968
																								1218	0.0471599	0.0458315	0.046968
																								1219	0.0471599	0.0458315	0.046968
																								1220	0.0471599	0.0458315	0.046968
																								1221	0.0471599	0.0458315	0.046968
																								1222	0.0471599	0.0458315	0.046968
																								1223	0.0471599	0.0458315	0.046968
																								1224	0.0471599	0.0458315	0.046968
																								1225	0.0469841	0.0494784	0.0473335
																								1226	0.0469841	0.0494784	0.0473335
																								1227	0.0469841	0.0494784	0.0473335
																								1228	0.0469841	0.0494784	0.0473335
																								1229	0.0469841	0.0494784	0.0473335
																								1230	0.0469841	0.0494784	0.0473335
																								1231	0.0469841	0.0494784	0.0473335
																								1232	0.0469841	0.0494784	0.0473335
																								1233	0.0469841	0.0494784	0.0473335
																								1234	0.0469841	0.0494784	0.0473335
																								1235	0.0469841	0.0494784	0.0473335
																								1236	0.0469841	0.0494784	0.0473335
																								1237	0.052151	0.0563728	0.0527348
																								1238	0.052151	0.0563728	0.0527348
																								1239	0.052151	0.0563728	0.0527348
																								1240	0.052151	0.0563728	0.0527348
																								1241	0.052151	0.0563728	0.0527348
																								1242	0.052151	0.0563728	0.0527348
																								1243	0.052151	0.0563728	0.0527348
																								1244	0.052151	0.0563728	0.0527348
																								1245	0.052151	0.0563728	0.0527348
																								1246	0.052151	0.0563728	0.0527348
																								1247	0.052151	0.0563728	0.0527348
																								1248	0.052151	0.0563728	0.0527348
																								1249	0.0521727	0.0620091	0.0534759
																								1250	0.0521727	0.0620091	0.0534759
																								1251	0.0521727	0.0620091	0.0534759
																								1252	0.0521727	0.0620091	0.0534759
																								1253	0.0521727	0.0620091	0.0534759
																								1254	0.0521727	0.0620091	0.0534759
																								1255	0.0521727	0.0620091	0.0534759
																								1256	0.0521727	0.0620091	0.0534759
																								1257	0.0521727	0.0620091	0.0534759
																								1258	0.0521727	0.0620091	0.0534759
																								1259	0.0521727	0.0620091	0.0534759
																								1260	0.0521727	0.0620091	0.0534759

## Sheet: Resources selection
Comparison of the resources used by different references
Resources used at the hospital: Validated sources for basecase analysis				Validated source for basecase analysis
Average hospital stay, days (includes nurse not specific to dressings and physician visits)	Non-infected DFU	Infected DFU	Amputation
Whitehead 2011	1.5	30.4	30.4
Cemka 2011	4.19298	6.1	ND
Cnamts 2017	ND	10.1667	14.9167
Number of nurse visits(specific to dressing change when in hospital)	Non-infected DFU	Infected DFU	Amputation									Age at baseline
Whitehead 2011	0	30.4	30.4									Age max
Cemka 2011	4.19298	6.1	ND
Cnamts 2017	ND	ND	ND
Number of dressing changes	Non-infected DFU	Infected DFU	Amputation
Whitehead 2011	0	30.4	30.4
Cemka 2011	4.19298	6.1	ND
Cnamts 2017	ND	ND	ND
Resources used in Ambulatory settings: Validated sources for basecase analysis
Specialist Number of consultation	Non-infected DFU	Infected DFU	Amputation
Whitehead 2011	0.33	1	1
Cemka 2011	0.78	0.851852	ND
Cnamts 2017	ND	ND	ND
Number of home-care visits (nurse)	U non infecté	U infecté	Amputation
Whitehead 2011	15	30.4	1
Cemka 2011	23.4643	24.3333	ND
Cnamts 2017	ND	ND	ND
Number of dressing changes	Non-infected DFU	Infected DFU	Amputation
Whitehead 2011	15	30.4	1
Cemka 2011	17.8922	21.7262	ND
Cnamts 2017	ND	ND	ND
General Practitioner Number of consultation	Non-infected DFU	Infected DFU	Amputation
Whitehead 2011	1	1	1
Cemka 2011	0.76	1	ND
Cnamts 2017	ND	ND	ND
Whitehead 2011 data were adapted by experts

## Sheet: Basecase resources and costs
	Resources							Unit costs (HMI perspective)
	Non-infected DFU (UNI)		Infected DFU (UI)		Amputation (A)
Monthly resource use	1		3		4			Unit Cost			Sources					Monthly costs					Monthly costs
									€2019 values							All-payers perspective					HMI perspective			State
Inpatient costs	Control group	TLC-NOSF	Control group	TLC-NOSF	Control group	TLC-NOSF		Inpatient costs	Control group	TLC-NOSF group						CONTROL	TLC-NOSF				CONTROL	TLC-NOSF	Reimbursement Rate
Average hospital stay, days (includes nurse not specific to dressings and physician visits)	4.19298	4.19298	6.1	6.1	14.9167	14.9167		Hospital cost per day	899.166	899.166	Cemka 2011, Cnamts 2017, Whitehead 2011 (ENC)			Outpatient costs		875	1011		Outpatient costs		568.625	657.191	0.65	1	Non-infected DFU
Number of nurse visits(specific to dressing change when in hospital)	4.19298	4.19298	6.1	6.1	30.4	30.4		Hospital nurse visit	25.74	25.74	Cemka 2011, Whitehead 2011 (ENC)					1840	2005				1195.95	1303.5	0.65	3	Infected DFU
																330	337				214.273	219.223	0.65	4	Amputation
									Control group	TLC-NOSF group						0	0				0	0		2	Healed ulcer
Number of dressing changes	4.19298	4.19298	6.1	6.1	30.4	30.4		Cost per dressing	3.04	7.99	Cemka 2011, Whitehead 2011, LPPR 2019, Urgo (TLC-NOSF)					0	0				0	0		5	Death
Antibiotics	0	0	1	1	0	0		Antibiotics per course (infected)	458.429	458.429	Whitehead 2011 (ENC)					Monthly costs					Monthly costs
Surgery(amputation)	0	0	0	0	1	1		Surgery(amputation)	7449.76	7449.76	Whitehead 2011 (ENC)					All-payers perspective					HMI perspective
Prostheses	0	0	0	0	1	1		Prostheses	987.129	987.129	Whitehead 2011 (ENC)					CONTROL	TLC-NOSF				CONTROL	TLC-NOSF	Reimbursement Rate					daily hospital fee per patient
Orthopaedic appliance (offloading)	1	1	1	1	1	1		Orthopaedic appliance (offloading)	147.233	147.233	LPPR 2019			Inpatient costs		4188.47	4209.47		Inpatient costs		4038.09	4058.85	1	1	Non-infected DFU			75.4737
																6485.8	6515.8				6266.13	6296.33	1	3	Infected DFU			109.8
Outpatient costs								Outpatient costs								23409.5	23559.5				22871.6	23022.1	1	4	Amputation			268.5
Orthopaedic appliance (offloading)	1	1	1	1	1	1		Orthopaedic appliance (offloading)	147.233	147.233	Whitehead 2011, LPPR 2019					0	0				0	0		2	Healed ulcer
Specialist Number of consultation	0.78	0.78	0.851852	0.851852	1	1		Outpatient physician/specialist clinic visit	25	25	Cemka 2011, Whitehead 2011, TR					0	0				0	0		5	Death
Number of home-care visits (nurse)	23.4643	23.4643	24.3333	24.3333	1	1		Home care nurse visit	14	14	Cemka 2011, Whitehead 2011, TR, NGAP
Biological tests	0	0	1	1	0	0		Tests (infected)	137.28	137.28	Whitehead 2011, TNB
Number of dressing changes	17.8922	17.8922	21.7262	21.7262	1	1		Cost per dressing	3.04	7.99	Cemka 2011, Whitehead 2011, LPPR 2019, Urgo (TLC-NOSF)
Antibiotics	0	0	1	1	0	0		Antibiotics per course (infected)	458.429	458.429	Whitehead 2011
General Practitioner Number of consultation	0.76	0.76	1	1	1	1		General Practitioner consultation	25	25	Cemka 2011, Whitehead 2011, TR
ENC: French national costs scale (Echelle Nationale des Coûts)			Values for basecase scenario
LPPR 2019: French national reimbursement list for devices (Liste des Produits et Prestations Remboursables)
NGAP: French general classification of the health professional activities (Nomenclature Générale des Actes Professionels)
TNB: Biology coding table (Cnamts)
TR: Tariff of responsibility (Cnamts)

## Sheet: Glossary
VPP	Positive Predictive Value
VPN	Negative predictive value
DFU	Diabetic Foot Ulcer
SURV	Discounting Survival index
CALC	Calculated survival index
EV	Life Expectancy
TX	Mortality rate for 100,000 inhabitants
ND	Not Defined
ENC	French national costs scale (Echelle Nationale des Coûts)
LPPR	French national reimbursement list for devices (Liste des Produits et Prestations Remboursables)
NGAP	French general classification of the health professional activities (Nomenclature Générale des Actes Professionels)
TNB	Biology coding table (Cnamts)
TR	Tariff of responsibility (Cnamts)
HMI	Health Mandatory Insurance
