# Supplementary material for: Cost-effectiveness of TLC-NOSF dressings versus neutral dressings for the treatment of diabetic foot ulcers in France
Source: PLoS One. 2021 Jan 22;16(1):e0245652. doi: 10.1371/journal.pone.0245652 (PMC7822547; doi:10.1371/journal.pone.0245652)
Supplement: S2 File — (XLSX) [file pone.0245652.s002.xlsx]

## Sheet: Modele_Ind_last
Cycle (month)	SIMULATION DFU > 6 MONTHS (state)			DISCOUNTING					OUTCOMES CONTROL								OUTCOMES TLC-NOSF								ALL-PAYERS OUTPATIENT COSTS CONTROL						ALL-PAYERS INPATIENT COSTS CONTROL						ALL-PAYERS OUTPATIENT COSTS TLC-NOSF						ALL-PAYERS INPATIENT COSTS TLC-NOSF						MHI OUTPATIENT COSTS CONTROL
	Control	TLC-NOSF		DISC_COST	DISC_OUTC_0%	DISC_OUTC_%			DFU	DISC_SSU_0%	DISC_SSU_%		DISC_QALM_0%	DISC_QALM_%			DFU	DISC_SSU_0%	DISC_SSU_%		DISC_QALM_0%	DISC_QALM_%			state 1	state 3	state 4	state 2	state 5		state 1	state 3	state 4	state 2	state 5		state 1	state 3	state 4	state 2	state 5		state 1	state 3	state 4	state 2	state 5		state 1
1	1	1		1	1	1			0	0	0		0	0			0	0	0		0	0			875	0	0	0	0		4188.47	0	0	0	0		1011	0	0	0	0		4209.47	0	0	0	0		568.625
2	1	1		0.997944	1	0.997944			1	0	0		0.75	0.748458			1	0	0		0.75	0.748458			873.201	0	0	0	0		4179.86	0	0	0	0		1008.92	0	0	0	0		4200.82	0	0	0	0		567.456
3	5	5		0.995893	1	0.995893			0	0	0		0	0			0	0	0		0	0			0	0	0	0	0		0	0	0	0	0		0	0	0	0	0		0	0	0	0	0		0
4	5	5		0.993846	1	0.993846			0	0	0		0	0			0	0	0		0	0			0	0	0	0	0		0	0	0	0	0		0	0	0	0	0		0	0	0	0	0		0
5	5	5		0.991803	1	0.991803			0	0	0		0	0			0	0	0		0	0			0	0	0	0	0		0	0	0	0	0		0	0	0	0	0		0	0	0	0	0		0
6	5	5		0.989764	1	0.989764			0	0	0		0	0			0	0	0		0	0			0	0	0	0	0		0	0	0	0	0		0	0	0	0	0		0	0	0	0	0		0
7	5	5		0.98773	1	0.98773			0	0	0		0	0			0	0	0		0	0			0	0	0	0	0		0	0	0	0	0		0	0	0	0	0		0	0	0	0	0		0
8	5	5		0.985699	1	0.985699			0	0	0		0	0			0	0	0		0	0			0	0	0	0	0		0	0	0	0	0		0	0	0	0	0		0	0	0	0	0		0
9	5	5		0.983673	1	0.983673			0	0	0		0	0			0	0	0		0	0			0	0	0	0	0		0	0	0	0	0		0	0	0	0	0		0	0	0	0	0		0
10	5	5		0.981651	1	0.981651			0	0	0		0	0			0	0	0		0	0			0	0	0	0	0		0	0	0	0	0		0	0	0	0	0		0	0	0	0	0		0
11	5	5		0.979633	1	0.979633			0	0	0		0	0			0	0	0		0	0			0	0	0	0	0		0	0	0	0	0		0	0	0	0	0		0	0	0	0	0		0
12	5	5		0.977619	1	0.977619			0	0	0		0	0			0	0	0		0	0			0	0	0	0	0		0	0	0	0	0		0	0	0	0	0		0	0	0	0	0		0
13	5	5		0.97561	1	0.97561			0	0	0		0	0			0	0	0		0	0			0	0	0	0	0		0	0	0	0	0		0	0	0	0	0		0	0	0	0	0		0
14	5	5		0.973604	1	0.973604			0	0	0		0	0			0	0	0		0	0			0	0	0	0	0		0	0	0	0	0		0	0	0	0	0		0	0	0	0	0		0
15	5	5		0.971603	1	0.971603			0	0	0		0	0			0	0	0		0	0			0	0	0	0	0		0	0	0	0	0		0	0	0	0	0		0	0	0	0	0		0
16	5	5		0.969606	1	0.969606			0	0	0		0	0			0	0	0		0	0			0	0	0	0	0		0	0	0	0	0		0	0	0	0	0		0	0	0	0	0		0
17	5	5		0.967613	1	0.967613			0	0	0		0	0			0	0	0		0	0			0	0	0	0	0		0	0	0	0	0		0	0	0	0	0		0	0	0	0	0		0
18	5	5		0.965624	1	0.965624			0	0	0		0	0			0	0	0		0	0			0	0	0	0	0		0	0	0	0	0		0	0	0	0	0		0	0	0	0	0		0
19	5	5		0.963639	1	0.963639			0	0	0		0	0			0	0	0		0	0			0	0	0	0	0		0	0	0	0	0		0	0	0	0	0		0	0	0	0	0		0
20	5	5		0.961658	1	0.961658			0	0	0		0	0			0	0	0		0	0			0	0	0	0	0		0	0	0	0	0		0	0	0	0	0		0	0	0	0	0		0
21	5	5		0.959681	1	0.959681			0	0	0		0	0			0	0	0		0	0			0	0	0	0	0		0	0	0	0	0		0	0	0	0	0		0	0	0	0	0		0
22	5	5		0.957708	1	0.957708			0	0	0		0	0			0	0	0		0	0			0	0	0	0	0		0	0	0	0	0		0	0	0	0	0		0	0	0	0	0		0
23	5	5		0.95574	1	0.95574			0	0	0		0	0			0	0	0		0	0			0	0	0	0	0		0	0	0	0	0		0	0	0	0	0		0	0	0	0	0		0
24	5	5		0.953775	1	0.953775			0	0	0		0	0			0	0	0		0	0			0	0	0	0	0		0	0	0	0	0		0	0	0	0	0		0	0	0	0	0		0
25	5	5		0.951814	1	0.951814			0	0	0		0	0			0	0	0		0	0			0	0	0	0	0		0	0	0	0	0		0	0	0	0	0		0	0	0	0	0		0
26	5	5		0.949858	1	0.949858			0	0	0		0	0			0	0	0		0	0			0	0	0	0	0		0	0	0	0	0		0	0	0	0	0		0	0	0	0	0		0
27	5	5		0.947905	1	0.947905			0	0	0		0	0			0	0	0		0	0			0	0	0	0	0		0	0	0	0	0		0	0	0	0	0		0	0	0	0	0		0
28	5	5		0.945957	1	0.945957			0	0	0		0	0			0	0	0		0	0			0	0	0	0	0		0	0	0	0	0		0	0	0	0	0		0	0	0	0	0		0
29	5	5		0.944012	1	0.944012			0	0	0		0	0			0	0	0		0	0			0	0	0	0	0		0	0	0	0	0		0	0	0	0	0		0	0	0	0	0		0
30	5	5		0.942072	1	0.942072			0	0	0		0	0			0	0	0		0	0			0	0	0	0	0		0	0	0	0	0		0	0	0	0	0		0	0	0	0	0		0
31	5	5		0.940135	1	0.940135			0	0	0		0	0			0	0	0		0	0			0	0	0	0	0		0	0	0	0	0		0	0	0	0	0		0	0	0	0	0		0
32	5	5		0.938203	1	0.938203			0	0	0		0	0			0	0	0		0	0			0	0	0	0	0		0	0	0	0	0		0	0	0	0	0		0	0	0	0	0		0
33	5	5		0.936274	1	0.936274			0	0	0		0	0			0	0	0		0	0			0	0	0	0	0		0	0	0	0	0		0	0	0	0	0		0	0	0	0	0		0
34	5	5		0.93435	1	0.93435			0	0	0		0	0			0	0	0		0	0			0	0	0	0	0		0	0	0	0	0		0	0	0	0	0		0	0	0	0	0		0
35	5	5		0.932429	1	0.932429			0	0	0		0	0			0	0	0		0	0			0	0	0	0	0		0	0	0	0	0		0	0	0	0	0		0	0	0	0	0		0
36	5	5		0.930512	1	0.930512			0	0	0		0	0			0	0	0		0	0			0	0	0	0	0		0	0	0	0	0		0	0	0	0	0		0	0	0	0	0		0
37	5	5		0.928599	1	0.928599			0	0	0		0	0			0	0	0		0	0			0	0	0	0	0		0	0	0	0	0		0	0	0	0	0		0	0	0	0	0		0
38	5	5		0.926691	1	0.926691			0	0	0		0	0			0	0	0		0	0			0	0	0	0	0		0	0	0	0	0		0	0	0	0	0		0	0	0	0	0		0
39	5	5		0.924786	1	0.924786			0	0	0		0	0			0	0	0		0	0			0	0	0	0	0		0	0	0	0	0		0	0	0	0	0		0	0	0	0	0		0
40	5	5		0.922885	1	0.922885			0	0	0		0	0			0	0	0		0	0			0	0	0	0	0		0	0	0	0	0		0	0	0	0	0		0	0	0	0	0		0
41	5	5		0.920988	1	0.920988			0	0	0		0	0			0	0	0		0	0			0	0	0	0	0		0	0	0	0	0		0	0	0	0	0		0	0	0	0	0		0
42	5	5		0.919094	1	0.919094			0	0	0		0	0			0	0	0		0	0			0	0	0	0	0		0	0	0	0	0		0	0	0	0	0		0	0	0	0	0		0
43	5	5		0.917205	1	0.917205			0	0	0		0	0			0	0	0		0	0			0	0	0	0	0		0	0	0	0	0		0	0	0	0	0		0	0	0	0	0		0
44	5	5		0.91532	1	0.91532			0	0	0		0	0			0	0	0		0	0			0	0	0	0	0		0	0	0	0	0		0	0	0	0	0		0	0	0	0	0		0
45	5	5		0.913438	1	0.913438			0	0	0		0	0			0	0	0		0	0			0	0	0	0	0		0	0	0	0	0		0	0	0	0	0		0	0	0	0	0		0
46	5	5		0.911561	1	0.911561			0	0	0		0	0			0	0	0		0	0			0	0	0	0	0		0	0	0	0	0		0	0	0	0	0		0	0	0	0	0		0
47	5	5		0.909687	1	0.909687			0	0	0		0	0			0	0	0		0	0			0	0	0	0	0		0	0	0	0	0		0	0	0	0	0		0	0	0	0	0		0
48	5	5		0.907817	1	0.907817			0	0	0		0	0			0	0	0		0	0			0	0	0	0	0		0	0	0	0	0		0	0	0	0	0		0	0	0	0	0		0
49	5	5		0.905951	1	0.905951			0	0	0		0	0			0	0	0		0	0			0	0	0	0	0		0	0	0	0	0		0	0	0	0	0		0	0	0	0	0		0
50	5	5		0.904088	1	0.904088			0	0	0		0	0			0	0	0		0	0			0	0	0	0	0		0	0	0	0	0		0	0	0	0	0		0	0	0	0	0		0
51	5	5		0.90223	1	0.90223			0	0	0		0	0			0	0	0		0	0			0	0	0	0	0		0	0	0	0	0		0	0	0	0	0		0	0	0	0	0		0
52	5	5		0.900375	1	0.900375			0	0	0		0	0			0	0	0		0	0			0	0	0	0	0		0	0	0	0	0		0	0	0	0	0		0	0	0	0	0		0
53	5	5		0.898524	1	0.898524			0	0	0		0	0			0	0	0		0	0			0	0	0	0	0		0	0	0	0	0		0	0	0	0	0		0	0	0	0	0		0
54	5	5		0.896677	1	0.896677			0	0	0		0	0			0	0	0		0	0			0	0	0	0	0		0	0	0	0	0		0	0	0	0	0		0	0	0	0	0		0
55	5	5		0.894834	1	0.894834			0	0	0		0	0			0	0	0		0	0			0	0	0	0	0		0	0	0	0	0		0	0	0	0	0		0	0	0	0	0		0
56	5	5		0.892995	1	0.892995			0	0	0		0	0			0	0	0		0	0			0	0	0	0	0		0	0	0	0	0		0	0	0	0	0		0	0	0	0	0		0
57	5	5		0.891159	1	0.891159			0	0	0		0	0			0	0	0		0	0			0	0	0	0	0		0	0	0	0	0		0	0	0	0	0		0	0	0	0	0		0
58	5	5		0.889327	1	0.889327			0	0	0		0	0			0	0	0		0	0			0	0	0	0	0		0	0	0	0	0		0	0	0	0	0		0	0	0	0	0		0
59	5	5		0.887499	1	0.887499			0	0	0		0	0			0	0	0		0	0			0	0	0	0	0		0	0	0	0	0		0	0	0	0	0		0	0	0	0	0		0
60	5	5		0.885675	1	0.885675			0	0	0		0	0			0	0	0		0	0			0	0	0	0	0		0	0	0	0	0		0	0	0	0	0		0	0	0	0	0		0
61	5	5		0.883854	1	0.883854			0	0	0		0	0			0	0	0		0	0			0	0	0	0	0		0	0	0	0	0		0	0	0	0	0		0	0	0	0	0		0
62	5	5		0.882037	1	0.882037			0	0	0		0	0			0	0	0		0	0			0	0	0	0	0		0	0	0	0	0		0	0	0	0	0		0	0	0	0	0		0
63	5	5		0.880224	1	0.880224			0	0	0		0	0			0	0	0		0	0			0	0	0	0	0		0	0	0	0	0		0	0	0	0	0		0	0	0	0	0		0
64	5	5		0.878415	1	0.878415			0	0	0		0	0			0	0	0		0	0			0	0	0	0	0		0	0	0	0	0		0	0	0	0	0		0	0	0	0	0		0
65	5	5		0.876609	1	0.876609			0	0	0		0	0			0	0	0		0	0			0	0	0	0	0		0	0	0	0	0		0	0	0	0	0		0	0	0	0	0		0
66	5	5		0.874807	1	0.874807			0	0	0		0	0			0	0	0		0	0			0	0	0	0	0		0	0	0	0	0		0	0	0	0	0		0	0	0	0	0		0
67	5	5		0.873009	1	0.873009			0	0	0		0	0			0	0	0		0	0			0	0	0	0	0		0	0	0	0	0		0	0	0	0	0		0	0	0	0	0		0
68	5	5		0.871214	1	0.871214			0	0	0		0	0			0	0	0		0	0			0	0	0	0	0		0	0	0	0	0		0	0	0	0	0		0	0	0	0	0		0
69	5	5		0.869424	1	0.869424			0	0	0		0	0			0	0	0		0	0			0	0	0	0	0		0	0	0	0	0		0	0	0	0	0		0	0	0	0	0		0
70	5	5		0.867636	1	0.867636			0	0	0		0	0			0	0	0		0	0			0	0	0	0	0		0	0	0	0	0		0	0	0	0	0		0	0	0	0	0		0
71	5	5		0.865853	1	0.865853			0	0	0		0	0			0	0	0		0	0			0	0	0	0	0		0	0	0	0	0		0	0	0	0	0		0	0	0	0	0		0
72	5	5		0.864073	1	0.864073			0	0	0		0	0			0	0	0		0	0			0	0	0	0	0		0	0	0	0	0		0	0	0	0	0		0	0	0	0	0		0
73	5	5		0.862297	1	0.862297			0	0	0		0	0			0	0	0		0	0			0	0	0	0	0		0	0	0	0	0		0	0	0	0	0		0	0	0	0	0		0
74	5	5		0.860524	1	0.860524			0	0	0		0	0			0	0	0		0	0			0	0	0	0	0		0	0	0	0	0		0	0	0	0	0		0	0	0	0	0		0
75	5	5		0.858755	1	0.858755			0	0	0		0	0			0	0	0		0	0			0	0	0	0	0		0	0	0	0	0		0	0	0	0	0		0	0	0	0	0		0
76	5	5		0.85699	1	0.85699			0	0	0		0	0			0	0	0		0	0			0	0	0	0	0		0	0	0	0	0		0	0	0	0	0		0	0	0	0	0		0
77	5	5		0.855229	1	0.855229			0	0	0		0	0			0	0	0		0	0			0	0	0	0	0		0	0	0	0	0		0	0	0	0	0		0	0	0	0	0		0
78	5	5		0.853471	1	0.853471			0	0	0		0	0			0	0	0		0	0			0	0	0	0	0		0	0	0	0	0		0	0	0	0	0		0	0	0	0	0		0
79	5	5		0.851716	1	0.851716			0	0	0		0	0			0	0	0		0	0			0	0	0	0	0		0	0	0	0	0		0	0	0	0	0		0	0	0	0	0		0
80	5	5		0.849965	1	0.849965			0	0	0		0	0			0	0	0		0	0			0	0	0	0	0		0	0	0	0	0		0	0	0	0	0		0	0	0	0	0		0
81	5	5		0.848218	1	0.848218			0	0	0		0	0			0	0	0		0	0			0	0	0	0	0		0	0	0	0	0		0	0	0	0	0		0	0	0	0	0		0
82	5	5		0.846475	1	0.846475			0	0	0		0	0			0	0	0		0	0			0	0	0	0	0		0	0	0	0	0		0	0	0	0	0		0	0	0	0	0		0
83	5	5		0.844735	1	0.844735			0	0	0		0	0			0	0	0		0	0			0	0	0	0	0		0	0	0	0	0		0	0	0	0	0		0	0	0	0	0		0
84	5	5		0.842998	1	0.842998			0	0	0		0	0			0	0	0		0	0			0	0	0	0	0		0	0	0	0	0		0	0	0	0	0		0	0	0	0	0		0
85	5	5		0.841265	1	0.841265			0	0	0		0	0			0	0	0		0	0			0	0	0	0	0		0	0	0	0	0		0	0	0	0	0		0	0	0	0	0		0
86	5	5		0.839536	1	0.839536			0	0	0		0	0			0	0	0		0	0			0	0	0	0	0		0	0	0	0	0		0	0	0	0	0		0	0	0	0	0		0
87	5	5		0.83781	1	0.83781			0	0	0		0	0			0	0	0		0	0			0	0	0	0	0		0	0	0	0	0		0	0	0	0	0		0	0	0	0	0		0
88	5	5		0.836088	1	0.836088			0	0	0		0	0			0	0	0		0	0			0	0	0	0	0		0	0	0	0	0		0	0	0	0	0		0	0	0	0	0		0
89	5	5		0.834369	1	0.834369			0	0	0		0	0			0	0	0		0	0			0	0	0	0	0		0	0	0	0	0		0	0	0	0	0		0	0	0	0	0		0
90	5	5		0.832654	1	0.832654			0	0	0		0	0			0	0	0		0	0			0	0	0	0	0		0	0	0	0	0		0	0	0	0	0		0	0	0	0	0		0
91	5	5		0.830943	1	0.830943			0	0	0		0	0			0	0	0		0	0			0	0	0	0	0		0	0	0	0	0		0	0	0	0	0		0	0	0	0	0		0
92	5	5		0.829234	1	0.829234			0	0	0		0	0			0	0	0		0	0			0	0	0	0	0		0	0	0	0	0		0	0	0	0	0		0	0	0	0	0		0
93	5	5		0.82753	1	0.82753			0	0	0		0	0			0	0	0		0	0			0	0	0	0	0		0	0	0	0	0		0	0	0	0	0		0	0	0	0	0		0
94	5	5		0.825829	1	0.825829			0	0	0		0	0			0	0	0		0	0			0	0	0	0	0		0	0	0	0	0		0	0	0	0	0		0	0	0	0	0		0
95	5	5		0.824131	1	0.824131			0	0	0		0	0			0	0	0		0	0			0	0	0	0	0		0	0	0	0	0		0	0	0	0	0		0	0	0	0	0		0
96	5	5		0.822437	1	0.822437			0	0	0		0	0			0	0	0		0	0			0	0	0	0	0		0	0	0	0	0		0	0	0	0	0		0	0	0	0	0		0
97	5	5		0.820747	1	0.820747			0	0	0		0	0			0	0	0		0	0			0	0	0	0	0		0	0	0	0	0		0	0	0	0	0		0	0	0	0	0		0
98	5	5		0.819059	1	0.819059			0	0	0		0	0			0	0	0		0	0			0	0	0	0	0		0	0	0	0	0		0	0	0	0	0		0	0	0	0	0		0
99	5	5		0.817376	1	0.817376			0	0	0		0	0			0	0	0		0	0			0	0	0	0	0		0	0	0	0	0		0	0	0	0	0		0	0	0	0	0		0
100	5	5		0.815696	1	0.815696			0	0	0		0	0			0	0	0		0	0			0	0	0	0	0		0	0	0	0	0		0	0	0	0	0		0	0	0	0	0		0
101	5	5		0.814019	1	0.814019			0	0	0		0	0			0	0	0		0	0			0	0	0	0	0		0	0	0	0	0		0	0	0	0	0		0	0	0	0	0		0
102	5	5		0.812346	1	0.812346			0	0	0		0	0			0	0	0		0	0			0	0	0	0	0		0	0	0	0	0		0	0	0	0	0		0	0	0	0	0		0
103	5	5		0.810676	1	0.810676			0	0	0		0	0			0	0	0		0	0			0	0	0	0	0		0	0	0	0	0		0	0	0	0	0		0	0	0	0	0		0
104	5	5		0.809009	1	0.809009			0	0	0		0	0			0	0	0		0	0			0	0	0	0	0		0	0	0	0	0		0	0	0	0	0		0	0	0	0	0		0
105	5	5		0.807346	1	0.807346			0	0	0		0	0			0	0	0		0	0			0	0	0	0	0		0	0	0	0	0		0	0	0	0	0		0	0	0	0	0		0
106	5	5		0.805687	1	0.805687			0	0	0		0	0			0	0	0		0	0			0	0	0	0	0		0	0	0	0	0		0	0	0	0	0		0	0	0	0	0		0
107	5	5		0.80403	1	0.80403			0	0	0		0	0			0	0	0		0	0			0	0	0	0	0		0	0	0	0	0		0	0	0	0	0		0	0	0	0	0		0
108	5	5		0.802378	1	0.802378			0	0	0		0	0			0	0	0		0	0			0	0	0	0	0		0	0	0	0	0		0	0	0	0	0		0	0	0	0	0		0
109	5	5		0.800728	1	0.800728			0	0	0		0	0			0	0	0		0	0			0	0	0	0	0		0	0	0	0	0		0	0	0	0	0		0	0	0	0	0		0
110	5	5		0.799082	1	0.799082			0	0	0		0	0			0	0	0		0	0			0	0	0	0	0		0	0	0	0	0		0	0	0	0	0		0	0	0	0	0		0
111	5	5		0.79744	1	0.79744			0	0	0		0	0			0	0	0		0	0			0	0	0	0	0		0	0	0	0	0		0	0	0	0	0		0	0	0	0	0		0
112	5	5		0.795801	1	0.795801			0	0	0		0	0			0	0	0		0	0			0	0	0	0	0		0	0	0	0	0		0	0	0	0	0		0	0	0	0	0		0
113	5	5		0.794165	1	0.794165			0	0	0		0	0			0	0	0		0	0			0	0	0	0	0		0	0	0	0	0		0	0	0	0	0		0	0	0	0	0		0
114	5	5		0.792532	1	0.792532			0	0	0		0	0			0	0	0		0	0			0	0	0	0	0		0	0	0	0	0		0	0	0	0	0		0	0	0	0	0		0
115	5	5		0.790903	1	0.790903			0	0	0		0	0			0	0	0		0	0			0	0	0	0	0		0	0	0	0	0		0	0	0	0	0		0	0	0	0	0		0
116	5	5		0.789277	1	0.789277			0	0	0		0	0			0	0	0		0	0			0	0	0	0	0		0	0	0	0	0		0	0	0	0	0		0	0	0	0	0		0
117	5	5		0.787655	1	0.787655			0	0	0		0	0			0	0	0		0	0			0	0	0	0	0		0	0	0	0	0		0	0	0	0	0		0	0	0	0	0		0
118	5	5		0.786036	1	0.786036			0	0	0		0	0			0	0	0		0	0			0	0	0	0	0		0	0	0	0	0		0	0	0	0	0		0	0	0	0	0		0
119	5	5		0.78442	1	0.78442			0	0	0		0	0			0	0	0		0	0			0	0	0	0	0		0	0	0	0	0		0	0	0	0	0		0	0	0	0	0		0
120	5	5		0.782808	1	0.782808			0	0	0		0	0			0	0	0		0	0			0	0	0	0	0		0	0	0	0	0		0	0	0	0	0		0	0	0	0	0		0
121	5	5		0.781198	1	0.781198			0	0	0		0	0			0	0	0		0	0			0	0	0	0	0		0	0	0	0	0		0	0	0	0	0		0	0	0	0	0		0
122	5	5		0.779593	1	0.779593			0	0	0		0	0			0	0	0		0	0			0	0	0	0	0		0	0	0	0	0		0	0	0	0	0		0	0	0	0	0		0
123	5	5		0.77799	1	0.77799			0	0	0		0	0			0	0	0		0	0			0	0	0	0	0		0	0	0	0	0		0	0	0	0	0		0	0	0	0	0		0
124	5	5		0.776391	1	0.776391			0	0	0		0	0			0	0	0		0	0			0	0	0	0	0		0	0	0	0	0		0	0	0	0	0		0	0	0	0	0		0
125	5	5		0.774795	1	0.774795			0	0	0		0	0			0	0	0		0	0			0	0	0	0	0		0	0	0	0	0		0	0	0	0	0		0	0	0	0	0		0
126	5	5		0.773202	1	0.773202			0	0	0		0	0			0	0	0		0	0			0	0	0	0	0		0	0	0	0	0		0	0	0	0	0		0	0	0	0	0		0
127	5	5		0.771613	1	0.771613			0	0	0		0	0			0	0	0		0	0			0	0	0	0	0		0	0	0	0	0		0	0	0	0	0		0	0	0	0	0		0
128	5	5		0.770027	1	0.770027			0	0	0		0	0			0	0	0		0	0			0	0	0	0	0		0	0	0	0	0		0	0	0	0	0		0	0	0	0	0		0
129	5	5		0.768444	1	0.768444			0	0	0		0	0			0	0	0		0	0			0	0	0	0	0		0	0	0	0	0		0	0	0	0	0		0	0	0	0	0		0
130	5	5		0.766864	1	0.766864			0	0	0		0	0			0	0	0		0	0			0	0	0	0	0		0	0	0	0	0		0	0	0	0	0		0	0	0	0	0		0
131	5	5		0.765288	1	0.765288			0	0	0		0	0			0	0	0		0	0			0	0	0	0	0		0	0	0	0	0		0	0	0	0	0		0	0	0	0	0		0
132	5	5		0.763715	1	0.763715			0	0	0		0	0			0	0	0		0	0			0	0	0	0	0		0	0	0	0	0		0	0	0	0	0		0	0	0	0	0		0
133	5	5		0.762145	1	0.762145			0	0	0		0	0			0	0	0		0	0			0	0	0	0	0		0	0	0	0	0		0	0	0	0	0		0	0	0	0	0		0
134	5	5		0.760578	1	0.760578			0	0	0		0	0			0	0	0		0	0			0	0	0	0	0		0	0	0	0	0		0	0	0	0	0		0	0	0	0	0		0
135	5	5		0.759015	1	0.759015			0	0	0		0	0			0	0	0		0	0			0	0	0	0	0		0	0	0	0	0		0	0	0	0	0		0	0	0	0	0		0
136	5	5		0.757454	1	0.757454			0	0	0		0	0			0	0	0		0	0			0	0	0	0	0		0	0	0	0	0		0	0	0	0	0		0	0	0	0	0		0
137	5	5		0.755897	1	0.755897			0	0	0		0	0			0	0	0		0	0			0	0	0	0	0		0	0	0	0	0		0	0	0	0	0		0	0	0	0	0		0
138	5	5		0.754344	1	0.754344			0	0	0		0	0			0	0	0		0	0			0	0	0	0	0		0	0	0	0	0		0	0	0	0	0		0	0	0	0	0		0
139	5	5		0.752793	1	0.752793			0	0	0		0	0			0	0	0		0	0			0	0	0	0	0		0	0	0	0	0		0	0	0	0	0		0	0	0	0	0		0
140	5	5		0.751246	1	0.751246			0	0	0		0	0			0	0	0		0	0			0	0	0	0	0		0	0	0	0	0		0	0	0	0	0		0	0	0	0	0		0
141	5	5		0.749701	1	0.749701			0	0	0		0	0			0	0	0		0	0			0	0	0	0	0		0	0	0	0	0		0	0	0	0	0		0	0	0	0	0		0
142	5	5		0.74816	1	0.74816			0	0	0		0	0			0	0	0		0	0			0	0	0	0	0		0	0	0	0	0		0	0	0	0	0		0	0	0	0	0		0
143	5	5		0.746622	1	0.746622			0	0	0		0	0			0	0	0		0	0			0	0	0	0	0		0	0	0	0	0		0	0	0	0	0		0	0	0	0	0		0
144	5	5		0.745087	1	0.745087			0	0	0		0	0			0	0	0		0	0			0	0	0	0	0		0	0	0	0	0		0	0	0	0	0		0	0	0	0	0		0
145	5	5		0.743556	1	0.743556			0	0	0		0	0			0	0	0		0	0			0	0	0	0	0		0	0	0	0	0		0	0	0	0	0		0	0	0	0	0		0
146	5	5		0.742027	1	0.742027			0	0	0		0	0			0	0	0		0	0			0	0	0	0	0		0	0	0	0	0		0	0	0	0	0		0	0	0	0	0		0
147	5	5		0.740502	1	0.740502			0	0	0		0	0			0	0	0		0	0			0	0	0	0	0		0	0	0	0	0		0	0	0	0	0		0	0	0	0	0		0
148	5	5		0.73898	1	0.73898			0	0	0		0	0			0	0	0		0	0			0	0	0	0	0		0	0	0	0	0		0	0	0	0	0		0	0	0	0	0		0
149	5	5		0.737461	1	0.737461			0	0	0		0	0			0	0	0		0	0			0	0	0	0	0		0	0	0	0	0		0	0	0	0	0		0	0	0	0	0		0
150	5	5		0.735945	1	0.735945			0	0	0		0	0			0	0	0		0	0			0	0	0	0	0		0	0	0	0	0		0	0	0	0	0		0	0	0	0	0		0
151	5	5		0.734432	1	0.734432			0	0	0		0	0			0	0	0		0	0			0	0	0	0	0		0	0	0	0	0		0	0	0	0	0		0	0	0	0	0		0
152	5	5		0.732922	1	0.732922			0	0	0		0	0			0	0	0		0	0			0	0	0	0	0		0	0	0	0	0		0	0	0	0	0		0	0	0	0	0		0
153	5	5		0.731416	1	0.731416			0	0	0		0	0			0	0	0		0	0			0	0	0	0	0		0	0	0	0	0		0	0	0	0	0		0	0	0	0	0		0
154	5	5		0.729912	1	0.729912			0	0	0		0	0			0	0	0		0	0			0	0	0	0	0		0	0	0	0	0		0	0	0	0	0		0	0	0	0	0		0
155	5	5		0.728412	1	0.728412			0	0	0		0	0			0	0	0		0	0			0	0	0	0	0		0	0	0	0	0		0	0	0	0	0		0	0	0	0	0		0
156	5	5		0.726915	1	0.726915			0	0	0		0	0			0	0	0		0	0			0	0	0	0	0		0	0	0	0	0		0	0	0	0	0		0	0	0	0	0		0
157	5	5		0.72542	1	0.72542			0	0	0		0	0			0	0	0		0	0			0	0	0	0	0		0	0	0	0	0		0	0	0	0	0		0	0	0	0	0		0
158	5	5		0.723929	1	0.723929			0	0	0		0	0			0	0	0		0	0			0	0	0	0	0		0	0	0	0	0		0	0	0	0	0		0	0	0	0	0		0
159	5	5		0.722441	1	0.722441			0	0	0		0	0			0	0	0		0	0			0	0	0	0	0		0	0	0	0	0		0	0	0	0	0		0	0	0	0	0		0
160	5	5		0.720956	1	0.720956			0	0	0		0	0			0	0	0		0	0			0	0	0	0	0		0	0	0	0	0		0	0	0	0	0		0	0	0	0	0		0
161	5	5		0.719474	1	0.719474			0	0	0		0	0			0	0	0		0	0			0	0	0	0	0		0	0	0	0	0		0	0	0	0	0		0	0	0	0	0		0
162	5	5		0.717995	1	0.717995			0	0	0		0	0			0	0	0		0	0			0	0	0	0	0		0	0	0	0	0		0	0	0	0	0		0	0	0	0	0		0
163	5	5		0.716519	1	0.716519			0	0	0		0	0			0	0	0		0	0			0	0	0	0	0		0	0	0	0	0		0	0	0	0	0		0	0	0	0	0		0
164	5	5		0.715046	1	0.715046			0	0	0		0	0			0	0	0		0	0			0	0	0	0	0		0	0	0	0	0		0	0	0	0	0		0	0	0	0	0		0
165	5	5		0.713576	1	0.713576			0	0	0		0	0			0	0	0		0	0			0	0	0	0	0		0	0	0	0	0		0	0	0	0	0		0	0	0	0	0		0
166	5	5		0.71211	1	0.71211			0	0	0		0	0			0	0	0		0	0			0	0	0	0	0		0	0	0	0	0		0	0	0	0	0		0	0	0	0	0		0
167	5	5		0.710646	1	0.710646			0	0	0		0	0			0	0	0		0	0			0	0	0	0	0		0	0	0	0	0		0	0	0	0	0		0	0	0	0	0		0
168	5	5		0.709185	1	0.709185			0	0	0		0	0			0	0	0		0	0			0	0	0	0	0		0	0	0	0	0		0	0	0	0	0		0	0	0	0	0		0
169	5	5		0.707727	1	0.707727			0	0	0		0	0			0	0	0		0	0			0	0	0	0	0		0	0	0	0	0		0	0	0	0	0		0	0	0	0	0		0
170	5	5		0.706272	1	0.706272			0	0	0		0	0			0	0	0		0	0			0	0	0	0	0		0	0	0	0	0		0	0	0	0	0		0	0	0	0	0		0
171	5	5		0.704821	1	0.704821			0	0	0		0	0			0	0	0		0	0			0	0	0	0	0		0	0	0	0	0		0	0	0	0	0		0	0	0	0	0		0
172	5	5		0.703372	1	0.703372			0	0	0		0	0			0	0	0		0	0			0	0	0	0	0		0	0	0	0	0		0	0	0	0	0		0	0	0	0	0		0
173	5	5		0.701926	1	0.701926			0	0	0		0	0			0	0	0		0	0			0	0	0	0	0		0	0	0	0	0		0	0	0	0	0		0	0	0	0	0		0
174	5	5		0.700483	1	0.700483			0	0	0		0	0			0	0	0		0	0			0	0	0	0	0		0	0	0	0	0		0	0	0	0	0		0	0	0	0	0		0
175	5	5		0.699043	1	0.699043			0	0	0		0	0			0	0	0		0	0			0	0	0	0	0		0	0	0	0	0		0	0	0	0	0		0	0	0	0	0		0
176	5	5		0.697606	1	0.697606			0	0	0		0	0			0	0	0		0	0			0	0	0	0	0		0	0	0	0	0		0	0	0	0	0		0	0	0	0	0		0
177	5	5		0.696172	1	0.696172			0	0	0		0	0			0	0	0		0	0			0	0	0	0	0		0	0	0	0	0		0	0	0	0	0		0	0	0	0	0		0
178	5	5		0.694741	1	0.694741			0	0	0		0	0			0	0	0		0	0			0	0	0	0	0		0	0	0	0	0		0	0	0	0	0		0	0	0	0	0		0
179	5	5		0.693313	1	0.693313			0	0	0		0	0			0	0	0		0	0			0	0	0	0	0		0	0	0	0	0		0	0	0	0	0		0	0	0	0	0		0
180	5	5		0.691888	1	0.691888			0	0	0		0	0			0	0	0		0	0			0	0	0	0	0		0	0	0	0	0		0	0	0	0	0		0	0	0	0	0		0
181	5	5		0.690466	1	0.690466			0	0	0		0	0			0	0	0		0	0			0	0	0	0	0		0	0	0	0	0		0	0	0	0	0		0	0	0	0	0		0
182	5	5		0.689046	1	0.689046			0	0	0		0	0			0	0	0		0	0			0	0	0	0	0		0	0	0	0	0		0	0	0	0	0		0	0	0	0	0		0
183	5	5		0.68763	1	0.68763			0	0	0		0	0			0	0	0		0	0			0	0	0	0	0		0	0	0	0	0		0	0	0	0	0		0	0	0	0	0		0
184	5	5		0.686216	1	0.686216			0	0	0		0	0			0	0	0		0	0			0	0	0	0	0		0	0	0	0	0		0	0	0	0	0		0	0	0	0	0		0
185	5	5		0.684806	1	0.684806			0	0	0		0	0			0	0	0		0	0			0	0	0	0	0		0	0	0	0	0		0	0	0	0	0		0	0	0	0	0		0
186	5	5		0.683398	1	0.683398			0	0	0		0	0			0	0	0		0	0			0	0	0	0	0		0	0	0	0	0		0	0	0	0	0		0	0	0	0	0		0
187	5	5		0.681993	1	0.681993			0	0	0		0	0			0	0	0		0	0			0	0	0	0	0		0	0	0	0	0		0	0	0	0	0		0	0	0	0	0		0
188	5	5		0.680591	1	0.680591			0	0	0		0	0			0	0	0		0	0			0	0	0	0	0		0	0	0	0	0		0	0	0	0	0		0	0	0	0	0		0
189	5	5		0.679192	1	0.679192			0	0	0		0	0			0	0	0		0	0			0	0	0	0	0		0	0	0	0	0		0	0	0	0	0		0	0	0	0	0		0
190	5	5		0.677796	1	0.677796			0	0	0		0	0			0	0	0		0	0			0	0	0	0	0		0	0	0	0	0		0	0	0	0	0		0	0	0	0	0		0
191	5	5		0.676403	1	0.676403			0	0	0		0	0			0	0	0		0	0			0	0	0	0	0		0	0	0	0	0		0	0	0	0	0		0	0	0	0	0		0
192	5	5		0.675012	1	0.675012			0	0	0		0	0			0	0	0		0	0			0	0	0	0	0		0	0	0	0	0		0	0	0	0	0		0	0	0	0	0		0
193	5	5		0.673625	1	0.673625			0	0	0		0	0			0	0	0		0	0			0	0	0	0	0		0	0	0	0	0		0	0	0	0	0		0	0	0	0	0		0
194	5	5		0.67224	1	0.67224			0	0	0		0	0			0	0	0		0	0			0	0	0	0	0		0	0	0	0	0		0	0	0	0	0		0	0	0	0	0		0
195	5	5		0.670858	1	0.670858			0	0	0		0	0			0	0	0		0	0			0	0	0	0	0		0	0	0	0	0		0	0	0	0	0		0	0	0	0	0		0
196	5	5		0.669479	1	0.669479			0	0	0		0	0			0	0	0		0	0			0	0	0	0	0		0	0	0	0	0		0	0	0	0	0		0	0	0	0	0		0
197	5	5		0.668103	1	0.668103			0	0	0		0	0			0	0	0		0	0			0	0	0	0	0		0	0	0	0	0		0	0	0	0	0		0	0	0	0	0		0
198	5	5		0.66673	1	0.66673			0	0	0		0	0			0	0	0		0	0			0	0	0	0	0		0	0	0	0	0		0	0	0	0	0		0	0	0	0	0		0
199	5	5		0.665359	1	0.665359			0	0	0		0	0			0	0	0		0	0			0	0	0	0	0		0	0	0	0	0		0	0	0	0	0		0	0	0	0	0		0
200	5	5		0.663992	1	0.663992			0	0	0		0	0			0	0	0		0	0			0	0	0	0	0		0	0	0	0	0		0	0	0	0	0		0	0	0	0	0		0
201	5	5		0.662627	1	0.662627			0	0	0		0	0			0	0	0		0	0			0	0	0	0	0		0	0	0	0	0		0	0	0	0	0		0	0	0	0	0		0
202	5	5		0.661265	1	0.661265			0	0	0		0	0			0	0	0		0	0			0	0	0	0	0		0	0	0	0	0		0	0	0	0	0		0	0	0	0	0		0
203	5	5		0.659905	1	0.659905			0	0	0		0	0			0	0	0		0	0			0	0	0	0	0		0	0	0	0	0		0	0	0	0	0		0	0	0	0	0		0
204	5	5		0.658549	1	0.658549			0	0	0		0	0			0	0	0		0	0			0	0	0	0	0		0	0	0	0	0		0	0	0	0	0		0	0	0	0	0		0
205	5	5		0.657195	1	0.657195			0	0	0		0	0			0	0	0		0	0			0	0	0	0	0		0	0	0	0	0		0	0	0	0	0		0	0	0	0	0		0
206	5	5		0.655844	1	0.655844			0	0	0		0	0			0	0	0		0	0			0	0	0	0	0		0	0	0	0	0		0	0	0	0	0		0	0	0	0	0		0
207	5	5		0.654496	1	0.654496			0	0	0		0	0			0	0	0		0	0			0	0	0	0	0		0	0	0	0	0		0	0	0	0	0		0	0	0	0	0		0
208	5	5		0.653151	1	0.653151			0	0	0		0	0			0	0	0		0	0			0	0	0	0	0		0	0	0	0	0		0	0	0	0	0		0	0	0	0	0		0
209	5	5		0.651808	1	0.651808			0	0	0		0	0			0	0	0		0	0			0	0	0	0	0		0	0	0	0	0		0	0	0	0	0		0	0	0	0	0		0
210	5	5		0.650468	1	0.650468			0	0	0		0	0			0	0	0		0	0			0	0	0	0	0		0	0	0	0	0		0	0	0	0	0		0	0	0	0	0		0
211	5	5		0.649131	1	0.649131			0	0	0		0	0			0	0	0		0	0			0	0	0	0	0		0	0	0	0	0		0	0	0	0	0		0	0	0	0	0		0
212	5	5		0.647797	1	0.647797			0	0	0		0	0			0	0	0		0	0			0	0	0	0	0		0	0	0	0	0		0	0	0	0	0		0	0	0	0	0		0
213	5	5		0.646465	1	0.646465			0	0	0		0	0			0	0	0		0	0			0	0	0	0	0		0	0	0	0	0		0	0	0	0	0		0	0	0	0	0		0
214	5	5		0.645136	1	0.645136			0	0	0		0	0			0	0	0		0	0			0	0	0	0	0		0	0	0	0	0		0	0	0	0	0		0	0	0	0	0		0
215	5	5		0.64381	1	0.64381			0	0	0		0	0			0	0	0		0	0			0	0	0	0	0		0	0	0	0	0		0	0	0	0	0		0	0	0	0	0		0
216	5	5		0.642487	1	0.642487			0	0	0		0	0			0	0	0		0	0			0	0	0	0	0		0	0	0	0	0		0	0	0	0	0		0	0	0	0	0		0
217	5	5		0.641166	1	0.641166			0	0	0		0	0			0	0	0		0	0			0	0	0	0	0		0	0	0	0	0		0	0	0	0	0		0	0	0	0	0		0
218	5	5		0.639848	1	0.639848			0	0	0		0	0			0	0	0		0	0			0	0	0	0	0		0	0	0	0	0		0	0	0	0	0		0	0	0	0	0		0
219	5	5		0.638533	1	0.638533			0	0	0		0	0			0	0	0		0	0			0	0	0	0	0		0	0	0	0	0		0	0	0	0	0		0	0	0	0	0		0
220	5	5		0.63722	1	0.63722			0	0	0		0	0			0	0	0		0	0			0	0	0	0	0		0	0	0	0	0		0	0	0	0	0		0	0	0	0	0		0
221	5	5		0.63591	1	0.63591			0	0	0		0	0			0	0	0		0	0			0	0	0	0	0		0	0	0	0	0		0	0	0	0	0		0	0	0	0	0		0
222	5	5		0.634603	1	0.634603			0	0	0		0	0			0	0	0		0	0			0	0	0	0	0		0	0	0	0	0		0	0	0	0	0		0	0	0	0	0		0
223	5	5		0.633299	1	0.633299			0	0	0		0	0			0	0	0		0	0			0	0	0	0	0		0	0	0	0	0		0	0	0	0	0		0	0	0	0	0		0
224	5	5		0.631997	1	0.631997			0	0	0		0	0			0	0	0		0	0			0	0	0	0	0		0	0	0	0	0		0	0	0	0	0		0	0	0	0	0		0
225	5	5		0.630698	1	0.630698			0	0	0		0	0			0	0	0		0	0			0	0	0	0	0		0	0	0	0	0		0	0	0	0	0		0	0	0	0	0		0
226	5	5		0.629401	1	0.629401			0	0	0		0	0			0	0	0		0	0			0	0	0	0	0		0	0	0	0	0		0	0	0	0	0		0	0	0	0	0		0
227	5	5		0.628107	1	0.628107			0	0	0		0	0			0	0	0		0	0			0	0	0	0	0		0	0	0	0	0		0	0	0	0	0		0	0	0	0	0		0
228	5	5		0.626816	1	0.626816			0	0	0		0	0			0	0	0		0	0			0	0	0	0	0		0	0	0	0	0		0	0	0	0	0		0	0	0	0	0		0
229	5	5		0.625528	1	0.625528			0	0	0		0	0			0	0	0		0	0			0	0	0	0	0		0	0	0	0	0		0	0	0	0	0		0	0	0	0	0		0
230	5	5		0.624242	1	0.624242			0	0	0		0	0			0	0	0		0	0			0	0	0	0	0		0	0	0	0	0		0	0	0	0	0		0	0	0	0	0		0
231	5	5		0.622959	1	0.622959			0	0	0		0	0			0	0	0		0	0			0	0	0	0	0		0	0	0	0	0		0	0	0	0	0		0	0	0	0	0		0
232	5	5		0.621678	1	0.621678			0	0	0		0	0			0	0	0		0	0			0	0	0	0	0		0	0	0	0	0		0	0	0	0	0		0	0	0	0	0		0
233	5	5		0.6204	1	0.6204			0	0	0		0	0			0	0	0		0	0			0	0	0	0	0		0	0	0	0	0		0	0	0	0	0		0	0	0	0	0		0
234	5	5		0.619125	1	0.619125			0	0	0		0	0			0	0	0		0	0			0	0	0	0	0		0	0	0	0	0		0	0	0	0	0		0	0	0	0	0		0
235	5	5		0.617852	1	0.617852			0	0	0		0	0			0	0	0		0	0			0	0	0	0	0		0	0	0	0	0		0	0	0	0	0		0	0	0	0	0		0
236	5	5		0.616582	1	0.616582			0	0	0		0	0			0	0	0		0	0			0	0	0	0	0		0	0	0	0	0		0	0	0	0	0		0	0	0	0	0		0
237	5	5		0.615315	1	0.615315			0	0	0		0	0			0	0	0		0	0			0	0	0	0	0		0	0	0	0	0		0	0	0	0	0		0	0	0	0	0		0
238	5	5		0.61405	1	0.61405			0	0	0		0	0			0	0	0		0	0			0	0	0	0	0		0	0	0	0	0		0	0	0	0	0		0	0	0	0	0		0
239	5	5		0.612788	1	0.612788			0	0	0		0	0			0	0	0		0	0			0	0	0	0	0		0	0	0	0	0		0	0	0	0	0		0	0	0	0	0		0
240	5	5		0.611528	1	0.611528			0	0	0		0	0			0	0	0		0	0			0	0	0	0	0		0	0	0	0	0		0	0	0	0	0		0	0	0	0	0		0
241	5	5		0.610271	1	0.610271			0	0	0		0	0			0	0	0		0	0			0	0	0	0	0		0	0	0	0	0		0	0	0	0	0		0	0	0	0	0		0
242	5	5		0.609016	1	0.609016			0	0	0		0	0			0	0	0		0	0			0	0	0	0	0		0	0	0	0	0		0	0	0	0	0		0	0	0	0	0		0
243	5	5		0.607765	1	0.607765			0	0	0		0	0			0	0	0		0	0			0	0	0	0	0		0	0	0	0	0		0	0	0	0	0		0	0	0	0	0		0
244	5	5		0.606515	1	0.606515			0	0	0		0	0			0	0	0		0	0			0	0	0	0	0		0	0	0	0	0		0	0	0	0	0		0	0	0	0	0		0
245	5	5		0.605268	1	0.605268			0	0	0		0	0			0	0	0		0	0			0	0	0	0	0		0	0	0	0	0		0	0	0	0	0		0	0	0	0	0		0
246	5	5		0.604024	1	0.604024			0	0	0		0	0			0	0	0		0	0			0	0	0	0	0		0	0	0	0	0		0	0	0	0	0		0	0	0	0	0		0
247	5	5		0.602783	1	0.602783			0	0	0		0	0			0	0	0		0	0			0	0	0	0	0		0	0	0	0	0		0	0	0	0	0		0	0	0	0	0		0
248	5	5		0.601544	1	0.601544			0	0	0		0	0			0	0	0		0	0			0	0	0	0	0		0	0	0	0	0		0	0	0	0	0		0	0	0	0	0		0
249	5	5		0.600307	1	0.600307			0	0	0		0	0			0	0	0		0	0			0	0	0	0	0		0	0	0	0	0		0	0	0	0	0		0	0	0	0	0		0
250	5	5		0.599073	1	0.599073			0	0	0		0	0			0	0	0		0	0			0	0	0	0	0		0	0	0	0	0		0	0	0	0	0		0	0	0	0	0		0
251	5	5		0.597842	1	0.597842			0	0	0		0	0			0	0	0		0	0			0	0	0	0	0		0	0	0	0	0		0	0	0	0	0		0	0	0	0	0		0
252	5	5		0.596613	1	0.596613			0	0	0		0	0			0	0	0		0	0			0	0	0	0	0		0	0	0	0	0		0	0	0	0	0		0	0	0	0	0		0
253	5	5		0.595386	1	0.595386			0	0	0		0	0			0	0	0		0	0			0	0	0	0	0		0	0	0	0	0		0	0	0	0	0		0	0	0	0	0		0
254	5	5		0.594162	1	0.594162			0	0	0		0	0			0	0	0		0	0			0	0	0	0	0		0	0	0	0	0		0	0	0	0	0		0	0	0	0	0		0
255	5	5		0.592941	1	0.592941			0	0	0		0	0			0	0	0		0	0			0	0	0	0	0		0	0	0	0	0		0	0	0	0	0		0	0	0	0	0		0
256	5	5		0.591722	1	0.591722			0	0	0		0	0			0	0	0		0	0			0	0	0	0	0		0	0	0	0	0		0	0	0	0	0		0	0	0	0	0		0
257	5	5		0.590506	1	0.590506			0	0	0		0	0			0	0	0		0	0			0	0	0	0	0		0	0	0	0	0		0	0	0	0	0		0	0	0	0	0		0
258	5	5		0.589292	1	0.589292			0	0	0		0	0			0	0	0		0	0			0	0	0	0	0		0	0	0	0	0		0	0	0	0	0		0	0	0	0	0		0
259	5	5		0.588081	1	0.588081			0	0	0		0	0			0	0	0		0	0			0	0	0	0	0		0	0	0	0	0		0	0	0	0	0		0	0	0	0	0		0
260	5	5		0.586872	1	0.586872			0	0	0		0	0			0	0	0		0	0			0	0	0	0	0		0	0	0	0	0		0	0	0	0	0		0	0	0	0	0		0
261	5	5		0.585665	1	0.585665			0	0	0		0	0			0	0	0		0	0			0	0	0	0	0		0	0	0	0	0		0	0	0	0	0		0	0	0	0	0		0
262	5	5		0.584462	1	0.584462			0	0	0		0	0			0	0	0		0	0			0	0	0	0	0		0	0	0	0	0		0	0	0	0	0		0	0	0	0	0		0
263	5	5		0.58326	1	0.58326			0	0	0		0	0			0	0	0		0	0			0	0	0	0	0		0	0	0	0	0		0	0	0	0	0		0	0	0	0	0		0
264	5	5		0.582061	1	0.582061			0	0	0		0	0			0	0	0		0	0			0	0	0	0	0		0	0	0	0	0		0	0	0	0	0		0	0	0	0	0		0
265	5	5		0.580865	1	0.580865			0	0	0		0	0			0	0	0		0	0			0	0	0	0	0		0	0	0	0	0		0	0	0	0	0		0	0	0	0	0		0
266	5	5		0.579671	1	0.579671			0	0	0		0	0			0	0	0		0	0			0	0	0	0	0		0	0	0	0	0		0	0	0	0	0		0	0	0	0	0		0
267	5	5		0.578479	1	0.578479			0	0	0		0	0			0	0	0		0	0			0	0	0	0	0		0	0	0	0	0		0	0	0	0	0		0	0	0	0	0		0
268	5	5		0.57729	1	0.57729			0	0	0		0	0			0	0	0		0	0			0	0	0	0	0		0	0	0	0	0		0	0	0	0	0		0	0	0	0	0		0
269	5	5		0.576103	1	0.576103			0	0	0		0	0			0	0	0		0	0			0	0	0	0	0		0	0	0	0	0		0	0	0	0	0		0	0	0	0	0		0
270	5	5		0.574919	1	0.574919			0	0	0		0	0			0	0	0		0	0			0	0	0	0	0		0	0	0	0	0		0	0	0	0	0		0	0	0	0	0		0
271	5	5		0.573737	1	0.573737			0	0	0		0	0			0	0	0		0	0			0	0	0	0	0		0	0	0	0	0		0	0	0	0	0		0	0	0	0	0		0
272	5	5		0.572558	1	0.572558			0	0	0		0	0			0	0	0		0	0			0	0	0	0	0		0	0	0	0	0		0	0	0	0	0		0	0	0	0	0		0
273	5	5		0.571381	1	0.571381			0	0	0		0	0			0	0	0		0	0			0	0	0	0	0		0	0	0	0	0		0	0	0	0	0		0	0	0	0	0		0
274	5	5		0.570206	1	0.570206			0	0	0		0	0			0	0	0		0	0			0	0	0	0	0		0	0	0	0	0		0	0	0	0	0		0	0	0	0	0		0
275	5	5		0.569034	1	0.569034			0	0	0		0	0			0	0	0		0	0			0	0	0	0	0		0	0	0	0	0		0	0	0	0	0		0	0	0	0	0		0
276	5	5		0.567865	1	0.567865			0	0	0		0	0			0	0	0		0	0			0	0	0	0	0		0	0	0	0	0		0	0	0	0	0		0	0	0	0	0		0
277	5	5		0.566697	1	0.566697			0	0	0		0	0			0	0	0		0	0			0	0	0	0	0		0	0	0	0	0		0	0	0	0	0		0	0	0	0	0		0
278	5	5		0.565532	1	0.565532			0	0	0		0	0			0	0	0		0	0			0	0	0	0	0		0	0	0	0	0		0	0	0	0	0		0	0	0	0	0		0
279	5	5		0.56437	1	0.56437			0	0	0		0	0			0	0	0		0	0			0	0	0	0	0		0	0	0	0	0		0	0	0	0	0		0	0	0	0	0		0
280	5	5		0.56321	1	0.56321			0	0	0		0	0			0	0	0		0	0			0	0	0	0	0		0	0	0	0	0		0	0	0	0	0		0	0	0	0	0		0
281	5	5		0.562052	1	0.562052			0	0	0		0	0			0	0	0		0	0			0	0	0	0	0		0	0	0	0	0		0	0	0	0	0		0	0	0	0	0		0
282	5	5		0.560897	1	0.560897			0	0	0		0	0			0	0	0		0	0			0	0	0	0	0		0	0	0	0	0		0	0	0	0	0		0	0	0	0	0		0
283	5	5		0.559744	1	0.559744			0	0	0		0	0			0	0	0		0	0			0	0	0	0	0		0	0	0	0	0		0	0	0	0	0		0	0	0	0	0		0
284	5	5		0.558593	1	0.558593			0	0	0		0	0			0	0	0		0	0			0	0	0	0	0		0	0	0	0	0		0	0	0	0	0		0	0	0	0	0		0
285	5	5		0.557445	1	0.557445			0	0	0		0	0			0	0	0		0	0			0	0	0	0	0		0	0	0	0	0		0	0	0	0	0		0	0	0	0	0		0
286	5	5		0.556299	1	0.556299			0	0	0		0	0			0	0	0		0	0			0	0	0	0	0		0	0	0	0	0		0	0	0	0	0		0	0	0	0	0		0
287	5	5		0.555155	1	0.555155			0	0	0		0	0			0	0	0		0	0			0	0	0	0	0		0	0	0	0	0		0	0	0	0	0		0	0	0	0	0		0
288	5	5		0.554014	1	0.554014			0	0	0		0	0			0	0	0		0	0			0	0	0	0	0		0	0	0	0	0		0	0	0	0	0		0	0	0	0	0		0
289	5	5		0.552875	1	0.552875			0	0	0		0	0			0	0	0		0	0			0	0	0	0	0		0	0	0	0	0		0	0	0	0	0		0	0	0	0	0		0
290	5	5		0.551739	1	0.551739			0	0	0		0	0			0	0	0		0	0			0	0	0	0	0		0	0	0	0	0		0	0	0	0	0		0	0	0	0	0		0
291	5	5		0.550605	1	0.550605			0	0	0		0	0			0	0	0		0	0			0	0	0	0	0		0	0	0	0	0		0	0	0	0	0		0	0	0	0	0		0
292	5	5		0.549473	1	0.549473			0	0	0		0	0			0	0	0		0	0			0	0	0	0	0		0	0	0	0	0		0	0	0	0	0		0	0	0	0	0		0
293	5	5		0.548343	1	0.548343			0	0	0		0	0			0	0	0		0	0			0	0	0	0	0		0	0	0	0	0		0	0	0	0	0		0	0	0	0	0		0
294	5	5		0.547216	1	0.547216			0	0	0		0	0			0	0	0		0	0			0	0	0	0	0		0	0	0	0	0		0	0	0	0	0		0	0	0	0	0		0
295	5	5		0.546091	1	0.546091			0	0	0		0	0			0	0	0		0	0			0	0	0	0	0		0	0	0	0	0		0	0	0	0	0		0	0	0	0	0		0
296	5	5		0.544969	1	0.544969			0	0	0		0	0			0	0	0		0	0			0	0	0	0	0		0	0	0	0	0		0	0	0	0	0		0	0	0	0	0		0
297	5	5		0.543849	1	0.543849			0	0	0		0	0			0	0	0		0	0			0	0	0	0	0		0	0	0	0	0		0	0	0	0	0		0	0	0	0	0		0
298	5	5		0.542731	1	0.542731			0	0	0		0	0			0	0	0		0	0			0	0	0	0	0		0	0	0	0	0		0	0	0	0	0		0	0	0	0	0		0
299	5	5		0.541615	1	0.541615			0	0	0		0	0			0	0	0		0	0			0	0	0	0	0		0	0	0	0	0		0	0	0	0	0		0	0	0	0	0		0
300	5	5		0.540502	1	0.540502			0	0	0		0	0			0	0	0		0	0			0	0	0	0	0		0	0	0	0	0		0	0	0	0	0		0	0	0	0	0		0
301	5	5		0.539391	1	0.539391			0	0	0		0	0			0	0	0		0	0			0	0	0	0	0		0	0	0	0	0		0	0	0	0	0		0	0	0	0	0		0
302	5	5		0.538282	1	0.538282			0	0	0		0	0			0	0	0		0	0			0	0	0	0	0		0	0	0	0	0		0	0	0	0	0		0	0	0	0	0		0
303	5	5		0.537175	1	0.537175			0	0	0		0	0			0	0	0		0	0			0	0	0	0	0		0	0	0	0	0		0	0	0	0	0		0	0	0	0	0		0
304	5	5		0.536071	1	0.536071			0	0	0		0	0			0	0	0		0	0			0	0	0	0	0		0	0	0	0	0		0	0	0	0	0		0	0	0	0	0		0
305	5	5		0.534969	1	0.534969			0	0	0		0	0			0	0	0		0	0			0	0	0	0	0		0	0	0	0	0		0	0	0	0	0		0	0	0	0	0		0
306	5	5		0.533869	1	0.533869			0	0	0		0	0			0	0	0		0	0			0	0	0	0	0		0	0	0	0	0		0	0	0	0	0		0	0	0	0	0		0
307	5	5		0.532772	1	0.532772			0	0	0		0	0			0	0	0		0	0			0	0	0	0	0		0	0	0	0	0		0	0	0	0	0		0	0	0	0	0		0
308	5	5		0.531677	1	0.531677			0	0	0		0	0			0	0	0		0	0			0	0	0	0	0		0	0	0	0	0		0	0	0	0	0		0	0	0	0	0		0
309	5	5		0.530584	1	0.530584			0	0	0		0	0			0	0	0		0	0			0	0	0	0	0		0	0	0	0	0		0	0	0	0	0		0	0	0	0	0		0
310	5	5		0.529493	1	0.529493			0	0	0		0	0			0	0	0		0	0			0	0	0	0	0		0	0	0	0	0		0	0	0	0	0		0	0	0	0	0		0
311	5	5		0.528405	1	0.528405			0	0	0		0	0			0	0	0		0	0			0	0	0	0	0		0	0	0	0	0		0	0	0	0	0		0	0	0	0	0		0
312	5	5		0.527319	1	0.527319			0	0	0		0	0			0	0	0		0	0			0	0	0	0	0		0	0	0	0	0		0	0	0	0	0		0	0	0	0	0		0
313	5	5		0.526235	1	0.526235			0	0	0		0	0			0	0	0		0	0			0	0	0	0	0		0	0	0	0	0		0	0	0	0	0		0	0	0	0	0		0
314	5	5		0.525153	1	0.525153			0	0	0		0	0			0	0	0		0	0			0	0	0	0	0		0	0	0	0	0		0	0	0	0	0		0	0	0	0	0		0
315	5	5		0.524073	1	0.524073			0	0	0		0	0			0	0	0		0	0			0	0	0	0	0		0	0	0	0	0		0	0	0	0	0		0	0	0	0	0		0
316	5	5		0.522996	1	0.522996			0	0	0		0	0			0	0	0		0	0			0	0	0	0	0		0	0	0	0	0		0	0	0	0	0		0	0	0	0	0		0
317	5	5		0.521921	1	0.521921			0	0	0		0	0			0	0	0		0	0			0	0	0	0	0		0	0	0	0	0		0	0	0	0	0		0	0	0	0	0		0
318	5	5		0.520848	1	0.520848			0	0	0		0	0			0	0	0		0	0			0	0	0	0	0		0	0	0	0	0		0	0	0	0	0		0	0	0	0	0		0
319	5	5		0.519778	1	0.519778			0	0	0		0	0			0	0	0		0	0			0	0	0	0	0		0	0	0	0	0		0	0	0	0	0		0	0	0	0	0		0
320	5	5		0.518709	1	0.518709			0	0	0		0	0			0	0	0		0	0			0	0	0	0	0		0	0	0	0	0		0	0	0	0	0		0	0	0	0	0		0
321	5	5		0.517643	1	0.517643			0	0	0		0	0			0	0	0		0	0			0	0	0	0	0		0	0	0	0	0		0	0	0	0	0		0	0	0	0	0		0
322	5	5		0.516579	1	0.516579			0	0	0		0	0			0	0	0		0	0			0	0	0	0	0		0	0	0	0	0		0	0	0	0	0		0	0	0	0	0		0
323	5	5		0.515517	1	0.515517			0	0	0		0	0			0	0	0		0	0			0	0	0	0	0		0	0	0	0	0		0	0	0	0	0		0	0	0	0	0		0
324	5	5		0.514457	1	0.514457			0	0	0		0	0			0	0	0		0	0			0	0	0	0	0		0	0	0	0	0		0	0	0	0	0		0	0	0	0	0		0
325	5	5		0.5134	1	0.5134			0	0	0		0	0			0	0	0		0	0			0	0	0	0	0		0	0	0	0	0		0	0	0	0	0		0	0	0	0	0		0
326	5	5		0.512344	1	0.512344			0	0	0		0	0			0	0	0		0	0			0	0	0	0	0		0	0	0	0	0		0	0	0	0	0		0	0	0	0	0		0
327	5	5		0.511291	1	0.511291			0	0	0		0	0			0	0	0		0	0			0	0	0	0	0		0	0	0	0	0		0	0	0	0	0		0	0	0	0	0		0
328	5	5		0.51024	1	0.51024			0	0	0		0	0			0	0	0		0	0			0	0	0	0	0		0	0	0	0	0		0	0	0	0	0		0	0	0	0	0		0
329	5	5		0.509191	1	0.509191			0	0	0		0	0			0	0	0		0	0			0	0	0	0	0		0	0	0	0	0		0	0	0	0	0		0	0	0	0	0		0
330	5	5		0.508145	1	0.508145			0	0	0		0	0			0	0	0		0	0			0	0	0	0	0		0	0	0	0	0		0	0	0	0	0		0	0	0	0	0		0
331	5	5		0.5071	1	0.5071			0	0	0		0	0			0	0	0		0	0			0	0	0	0	0		0	0	0	0	0		0	0	0	0	0		0	0	0	0	0		0
332	5	5		0.506058	1	0.506058			0	0	0		0	0			0	0	0		0	0			0	0	0	0	0		0	0	0	0	0		0	0	0	0	0		0	0	0	0	0		0
333	5	5		0.505017	1	0.505017			0	0	0		0	0			0	0	0		0	0			0	0	0	0	0		0	0	0	0	0		0	0	0	0	0		0	0	0	0	0		0
334	5	5		0.503979	1	0.503979			0	0	0		0	0			0	0	0		0	0			0	0	0	0	0		0	0	0	0	0		0	0	0	0	0		0	0	0	0	0		0
335	5	5		0.502943	1	0.502943			0	0	0		0	0			0	0	0		0	0			0	0	0	0	0		0	0	0	0	0		0	0	0	0	0		0	0	0	0	0		0
336	5	5		0.50191	1	0.50191			0	0	0		0	0			0	0	0		0	0			0	0	0	0	0		0	0	0	0	0		0	0	0	0	0		0	0	0	0	0		0
337	5	5		0.500878	1	0.500878			0	0	0		0	0			0	0	0		0	0			0	0	0	0	0		0	0	0	0	0		0	0	0	0	0		0	0	0	0	0		0
338	5	5		0.499848	1	0.499848			0	0	0		0	0			0	0	0		0	0			0	0	0	0	0		0	0	0	0	0		0	0	0	0	0		0	0	0	0	0		0
339	5	5		0.498821	1	0.498821			0	0	0		0	0			0	0	0		0	0			0	0	0	0	0		0	0	0	0	0		0	0	0	0	0		0	0	0	0	0		0
340	5	5		0.497795	1	0.497795			0	0	0		0	0			0	0	0		0	0			0	0	0	0	0		0	0	0	0	0		0	0	0	0	0		0	0	0	0	0		0
341	5	5		0.496772	1	0.496772			0	0	0		0	0			0	0	0		0	0			0	0	0	0	0		0	0	0	0	0		0	0	0	0	0		0	0	0	0	0		0
342	5	5		0.495751	1	0.495751			0	0	0		0	0			0	0	0		0	0			0	0	0	0	0		0	0	0	0	0		0	0	0	0	0		0	0	0	0	0		0
343	5	5		0.494732	1	0.494732			0	0	0		0	0			0	0	0		0	0			0	0	0	0	0		0	0	0	0	0		0	0	0	0	0		0	0	0	0	0		0
344	5	5		0.493715	1	0.493715			0	0	0		0	0			0	0	0		0	0			0	0	0	0	0		0	0	0	0	0		0	0	0	0	0		0	0	0	0	0		0
345	5	5		0.4927	1	0.4927			0	0	0		0	0			0	0	0		0	0			0	0	0	0	0		0	0	0	0	0		0	0	0	0	0		0	0	0	0	0		0
346	5	5		0.491687	1	0.491687			0	0	0		0	0			0	0	0		0	0			0	0	0	0	0		0	0	0	0	0		0	0	0	0	0		0	0	0	0	0		0
347	5	5		0.490676	1	0.490676			0	0	0		0	0			0	0	0		0	0			0	0	0	0	0		0	0	0	0	0		0	0	0	0	0		0	0	0	0	0		0
348	5	5		0.489668	1	0.489668			0	0	0		0	0			0	0	0		0	0			0	0	0	0	0		0	0	0	0	0		0	0	0	0	0		0	0	0	0	0		0
349	5	5		0.488661	1	0.488661			0	0	0		0	0			0	0	0		0	0			0	0	0	0	0		0	0	0	0	0		0	0	0	0	0		0	0	0	0	0		0
350	5	5		0.487657	1	0.487657			0	0	0		0	0			0	0	0		0	0			0	0	0	0	0		0	0	0	0	0		0	0	0	0	0		0	0	0	0	0		0
351	5	5		0.486654	1	0.486654			0	0	0		0	0			0	0	0		0	0			0	0	0	0	0		0	0	0	0	0		0	0	0	0	0		0	0	0	0	0		0
352	5	5		0.485654	1	0.485654			0	0	0		0	0			0	0	0		0	0			0	0	0	0	0		0	0	0	0	0		0	0	0	0	0		0	0	0	0	0		0
353	5	5		0.484656	1	0.484656			0	0	0		0	0			0	0	0		0	0			0	0	0	0	0		0	0	0	0	0		0	0	0	0	0		0	0	0	0	0		0
354	5	5		0.483659	1	0.483659			0	0	0		0	0			0	0	0		0	0			0	0	0	0	0		0	0	0	0	0		0	0	0	0	0		0	0	0	0	0		0
355	5	5		0.482665	1	0.482665			0	0	0		0	0			0	0	0		0	0			0	0	0	0	0		0	0	0	0	0		0	0	0	0	0		0	0	0	0	0		0
356	5	5		0.481673	1	0.481673			0	0	0		0	0			0	0	0		0	0			0	0	0	0	0		0	0	0	0	0		0	0	0	0	0		0	0	0	0	0		0
357	5	5		0.480683	1	0.480683			0	0	0		0	0			0	0	0		0	0			0	0	0	0	0		0	0	0	0	0		0	0	0	0	0		0	0	0	0	0		0
358	5	5		0.479695	1	0.479695			0	0	0		0	0			0	0	0		0	0			0	0	0	0	0		0	0	0	0	0		0	0	0	0	0		0	0	0	0	0		0
359	5	5		0.478709	1	0.478709			0	0	0		0	0			0	0	0		0	0			0	0	0	0	0		0	0	0	0	0		0	0	0	0	0		0	0	0	0	0		0
360	5	5		0.477725	1	0.477725			0	0	0		0	0			0	0	0		0	0			0	0	0	0	0		0	0	0	0	0		0	0	0	0	0		0	0	0	0	0		0
361	5	5		0.476743	1	0.476743			0	0	0		0	0			0	0	0		0	0			0	0	0	0	0		0	0	0	0	0		0	0	0	0	0		0	0	0	0	0		0
362	5	5		0.475763	1	0.475763			0	0	0		0	0			0	0	0		0	0			0	0	0	0	0		0	0	0	0	0		0	0	0	0	0		0	0	0	0	0		0
363	5	5		0.474785	1	0.474785			0	0	0		0	0			0	0	0		0	0			0	0	0	0	0		0	0	0	0	0		0	0	0	0	0		0	0	0	0	0		0
364	5	5		0.473809	1	0.473809			0	0	0		0	0			0	0	0		0	0			0	0	0	0	0		0	0	0	0	0		0	0	0	0	0		0	0	0	0	0		0
365	5	5		0.472835	1	0.472835			0	0	0		0	0			0	0	0		0	0			0	0	0	0	0		0	0	0	0	0		0	0	0	0	0		0	0	0	0	0		0
366	5	5		0.471863	1	0.471863			0	0	0		0	0			0	0	0		0	0			0	0	0	0	0		0	0	0	0	0		0	0	0	0	0		0	0	0	0	0		0
367	5	5		0.470893	1	0.470893			0	0	0		0	0			0	0	0		0	0			0	0	0	0	0		0	0	0	0	0		0	0	0	0	0		0	0	0	0	0		0
368	5	5		0.469925	1	0.469925			0	0	0		0	0			0	0	0		0	0			0	0	0	0	0		0	0	0	0	0		0	0	0	0	0		0	0	0	0	0		0
369	5	5		0.468959	1	0.468959			0	0	0		0	0			0	0	0		0	0			0	0	0	0	0		0	0	0	0	0		0	0	0	0	0		0	0	0	0	0		0
370	5	5		0.467995	1	0.467995			0	0	0		0	0			0	0	0		0	0			0	0	0	0	0		0	0	0	0	0		0	0	0	0	0		0	0	0	0	0		0
371	5	5		0.467033	1	0.467033			0	0	0		0	0			0	0	0		0	0			0	0	0	0	0		0	0	0	0	0		0	0	0	0	0		0	0	0	0	0		0
372	5	5		0.466073	1	0.466073			0	0	0		0	0			0	0	0		0	0			0	0	0	0	0		0	0	0	0	0		0	0	0	0	0		0	0	0	0	0		0
373	5	5		0.465115	1	0.465115			0	0	0		0	0			0	0	0		0	0			0	0	0	0	0		0	0	0	0	0		0	0	0	0	0		0	0	0	0	0		0
374	5	5		0.464159	1	0.464159			0	0	0		0	0			0	0	0		0	0			0	0	0	0	0		0	0	0	0	0		0	0	0	0	0		0	0	0	0	0		0
375	5	5		0.463205	1	0.463205			0	0	0		0	0			0	0	0		0	0			0	0	0	0	0		0	0	0	0	0		0	0	0	0	0		0	0	0	0	0		0
376	5	5		0.462252	1	0.462252			0	0	0		0	0			0	0	0		0	0			0	0	0	0	0		0	0	0	0	0		0	0	0	0	0		0	0	0	0	0		0
377	5	5		0.461302	1	0.461302			0	0	0		0	0			0	0	0		0	0			0	0	0	0	0		0	0	0	0	0		0	0	0	0	0		0	0	0	0	0		0
378	5	5		0.460354	1	0.460354			0	0	0		0	0			0	0	0		0	0			0	0	0	0	0		0	0	0	0	0		0	0	0	0	0		0	0	0	0	0		0
379	5	5		0.459408	1	0.459408			0	0	0		0	0			0	0	0		0	0			0	0	0	0	0		0	0	0	0	0		0	0	0	0	0		0	0	0	0	0		0
380	5	5		0.458463	1	0.458463			0	0	0		0	0			0	0	0		0	0			0	0	0	0	0		0	0	0	0	0		0	0	0	0	0		0	0	0	0	0		0
381	5	5		0.457521	1	0.457521			0	0	0		0	0			0	0	0		0	0			0	0	0	0	0		0	0	0	0	0		0	0	0	0	0		0	0	0	0	0		0
382	5	5		0.45658	1	0.45658			0	0	0		0	0			0	0	0		0	0			0	0	0	0	0		0	0	0	0	0		0	0	0	0	0		0	0	0	0	0		0
383	5	5		0.455642	1	0.455642			0	0	0		0	0			0	0	0		0	0			0	0	0	0	0		0	0	0	0	0		0	0	0	0	0		0	0	0	0	0		0
384	5	5		0.454705	1	0.454705			0	0	0		0	0			0	0	0		0	0			0	0	0	0	0		0	0	0	0	0		0	0	0	0	0		0	0	0	0	0		0
385	5	5		0.453771	1	0.453771			0	0	0		0	0			0	0	0		0	0			0	0	0	0	0		0	0	0	0	0		0	0	0	0	0		0	0	0	0	0		0
386	5	5		0.452838	1	0.452838			0	0	0		0	0			0	0	0		0	0			0	0	0	0	0		0	0	0	0	0		0	0	0	0	0		0	0	0	0	0		0
387	5	5		0.451907	1	0.451907			0	0	0		0	0			0	0	0		0	0			0	0	0	0	0		0	0	0	0	0		0	0	0	0	0		0	0	0	0	0		0
388	5	5		0.450978	1	0.450978			0	0	0		0	0			0	0	0		0	0			0	0	0	0	0		0	0	0	0	0		0	0	0	0	0		0	0	0	0	0		0
389	5	5		0.450051	1	0.450051			0	0	0		0	0			0	0	0		0	0			0	0	0	0	0		0	0	0	0	0		0	0	0	0	0		0	0	0	0	0		0
390	5	5		0.449126	1	0.449126			0	0	0		0	0			0	0	0		0	0			0	0	0	0	0		0	0	0	0	0		0	0	0	0	0		0	0	0	0	0		0
391	5	5		0.448203	1	0.448203			0	0	0		0	0			0	0	0		0	0			0	0	0	0	0		0	0	0	0	0		0	0	0	0	0		0	0	0	0	0		0
392	5	5		0.447281	1	0.447281			0	0	0		0	0			0	0	0		0	0			0	0	0	0	0		0	0	0	0	0		0	0	0	0	0		0	0	0	0	0		0
393	5	5		0.446362	1	0.446362			0	0	0		0	0			0	0	0		0	0			0	0	0	0	0		0	0	0	0	0		0	0	0	0	0		0	0	0	0	0		0
394	5	5		0.445444	1	0.445444			0	0	0		0	0			0	0	0		0	0			0	0	0	0	0		0	0	0	0	0		0	0	0	0	0		0	0	0	0	0		0
395	5	5		0.444529	1	0.444529			0	0	0		0	0			0	0	0		0	0			0	0	0	0	0		0	0	0	0	0		0	0	0	0	0		0	0	0	0	0		0
396	5	5		0.443615	1	0.443615			0	0	0		0	0			0	0	0		0	0			0	0	0	0	0		0	0	0	0	0		0	0	0	0	0		0	0	0	0	0		0
397	5	5		0.442703	1	0.442703			0	0	0		0	0			0	0	0		0	0			0	0	0	0	0		0	0	0	0	0		0	0	0	0	0		0	0	0	0	0		0
398	5	5		0.441793	1	0.441793			0	0	0		0	0			0	0	0		0	0			0	0	0	0	0		0	0	0	0	0		0	0	0	0	0		0	0	0	0	0		0
399	5	5		0.440885	1	0.440885			0	0	0		0	0			0	0	0		0	0			0	0	0	0	0		0	0	0	0	0		0	0	0	0	0		0	0	0	0	0		0
400	5	5		0.439979	1	0.439979			0	0	0		0	0			0	0	0		0	0			0	0	0	0	0		0	0	0	0	0		0	0	0	0	0		0	0	0	0	0		0
401	5	5		0.439074	1	0.439074			0	0	0		0	0			0	0	0		0	0			0	0	0	0	0		0	0	0	0	0		0	0	0	0	0		0	0	0	0	0		0
402	5	5		0.438172	1	0.438172			0	0	0		0	0			0	0	0		0	0			0	0	0	0	0		0	0	0	0	0		0	0	0	0	0		0	0	0	0	0		0
403	5	5		0.437271	1	0.437271			0	0	0		0	0			0	0	0		0	0			0	0	0	0	0		0	0	0	0	0		0	0	0	0	0		0	0	0	0	0		0
404	5	5		0.436372	1	0.436372			0	0	0		0	0			0	0	0		0	0			0	0	0	0	0		0	0	0	0	0		0	0	0	0	0		0	0	0	0	0		0
405	5	5		0.435475	1	0.435475			0	0	0		0	0			0	0	0		0	0			0	0	0	0	0		0	0	0	0	0		0	0	0	0	0		0	0	0	0	0		0
406	5	5		0.43458	1	0.43458			0	0	0		0	0			0	0	0		0	0			0	0	0	0	0		0	0	0	0	0		0	0	0	0	0		0	0	0	0	0		0
407	5	5		0.433686	1	0.433686			0	0	0		0	0			0	0	0		0	0			0	0	0	0	0		0	0	0	0	0		0	0	0	0	0		0	0	0	0	0		0
408	5	5		0.432795	1	0.432795			0	0	0		0	0			0	0	0		0	0			0	0	0	0	0		0	0	0	0	0		0	0	0	0	0		0	0	0	0	0		0
409	5	5		0.431905	1	0.431905			0	0	0		0	0			0	0	0		0	0			0	0	0	0	0		0	0	0	0	0		0	0	0	0	0		0	0	0	0	0		0
410	5	5		0.431018	1	0.431018			0	0	0		0	0			0	0	0		0	0			0	0	0	0	0		0	0	0	0	0		0	0	0	0	0		0	0	0	0	0		0
411	5	5		0.430132	1	0.430132			0	0	0		0	0			0	0	0		0	0			0	0	0	0	0		0	0	0	0	0		0	0	0	0	0		0	0	0	0	0		0
412	5	5		0.429247	1	0.429247			0	0	0		0	0			0	0	0		0	0			0	0	0	0	0		0	0	0	0	0		0	0	0	0	0		0	0	0	0	0		0
413	5	5		0.428365	1	0.428365			0	0	0		0	0			0	0	0		0	0			0	0	0	0	0		0	0	0	0	0		0	0	0	0	0		0	0	0	0	0		0
414	5	5		0.427484	1	0.427484			0	0	0		0	0			0	0	0		0	0			0	0	0	0	0		0	0	0	0	0		0	0	0	0	0		0	0	0	0	0		0
415	5	5		0.426606	1	0.426606			0	0	0		0	0			0	0	0		0	0			0	0	0	0	0		0	0	0	0	0		0	0	0	0	0		0	0	0	0	0		0
416	5	5		0.425729	1	0.425729			0	0	0		0	0			0	0	0		0	0			0	0	0	0	0		0	0	0	0	0		0	0	0	0	0		0	0	0	0	0		0
417	5	5		0.424854	1	0.424854			0	0	0		0	0			0	0	0		0	0			0	0	0	0	0		0	0	0	0	0		0	0	0	0	0		0	0	0	0	0		0
418	5	5		0.42398	1	0.42398			0	0	0		0	0			0	0	0		0	0			0	0	0	0	0		0	0	0	0	0		0	0	0	0	0		0	0	0	0	0		0
419	5	5		0.423109	1	0.423109			0	0	0		0	0			0	0	0		0	0			0	0	0	0	0		0	0	0	0	0		0	0	0	0	0		0	0	0	0	0		0
420	5	5		0.422239	1	0.422239			0	0	0		0	0			0	0	0		0	0			0	0	0	0	0		0	0	0	0	0		0	0	0	0	0		0	0	0	0	0		0
421	5	5		0.421371	1	0.421371			0	0	0		0	0			0	0	0		0	0			0	0	0	0	0		0	0	0	0	0		0	0	0	0	0		0	0	0	0	0		0
422	5	5		0.420505	1	0.420505			0	0	0		0	0			0	0	0		0	0			0	0	0	0	0		0	0	0	0	0		0	0	0	0	0		0	0	0	0	0		0
423	5	5		0.419641	1	0.419641			0	0	0		0	0			0	0	0		0	0			0	0	0	0	0		0	0	0	0	0		0	0	0	0	0		0	0	0	0	0		0
424	5	5		0.418778	1	0.418778			0	0	0		0	0			0	0	0		0	0			0	0	0	0	0		0	0	0	0	0		0	0	0	0	0		0	0	0	0	0		0
425	5	5		0.417917	1	0.417917			0	0	0		0	0			0	0	0		0	0			0	0	0	0	0		0	0	0	0	0		0	0	0	0	0		0	0	0	0	0		0
426	5	5		0.417058	1	0.417058			0	0	0		0	0			0	0	0		0	0			0	0	0	0	0		0	0	0	0	0		0	0	0	0	0		0	0	0	0	0		0
427	5	5		0.416201	1	0.416201			0	0	0		0	0			0	0	0		0	0			0	0	0	0	0		0	0	0	0	0		0	0	0	0	0		0	0	0	0	0		0
428	5	5		0.415345	1	0.415345			0	0	0		0	0			0	0	0		0	0			0	0	0	0	0		0	0	0	0	0		0	0	0	0	0		0	0	0	0	0		0
429	5	5		0.414491	1	0.414491			0	0	0		0	0			0	0	0		0	0			0	0	0	0	0		0	0	0	0	0		0	0	0	0	0		0	0	0	0	0		0
430	5	5		0.413639	1	0.413639			0	0	0		0	0			0	0	0		0	0			0	0	0	0	0		0	0	0	0	0		0	0	0	0	0		0	0	0	0	0		0
431	5	5		0.412789	1	0.412789			0	0	0		0	0			0	0	0		0	0			0	0	0	0	0		0	0	0	0	0		0	0	0	0	0		0	0	0	0	0		0
432	5	5		0.411941	1	0.411941			0	0	0		0	0			0	0	0		0	0			0	0	0	0	0		0	0	0	0	0		0	0	0	0	0		0	0	0	0	0		0
433	5	5		0.411094	1	0.411094			0	0	0		0	0			0	0	0		0	0			0	0	0	0	0		0	0	0	0	0		0	0	0	0	0		0	0	0	0	0		0
434	5	5		0.410249	1	0.410249			0	0	0		0	0			0	0	0		0	0			0	0	0	0	0		0	0	0	0	0		0	0	0	0	0		0	0	0	0	0		0
435	5	5		0.409405	1	0.409405			0	0	0		0	0			0	0	0		0	0			0	0	0	0	0		0	0	0	0	0		0	0	0	0	0		0	0	0	0	0		0
436	5	5		0.408564	1	0.408564			0	0	0		0	0			0	0	0		0	0			0	0	0	0	0		0	0	0	0	0		0	0	0	0	0		0	0	0	0	0		0
437	5	5		0.407724	1	0.407724			0	0	0		0	0			0	0	0		0	0			0	0	0	0	0		0	0	0	0	0		0	0	0	0	0		0	0	0	0	0		0
438	5	5		0.406886	1	0.406886			0	0	0		0	0			0	0	0		0	0			0	0	0	0	0		0	0	0	0	0		0	0	0	0	0		0	0	0	0	0		0
439	5	5		0.406049	1	0.406049			0	0	0		0	0			0	0	0		0	0			0	0	0	0	0		0	0	0	0	0		0	0	0	0	0		0	0	0	0	0		0
440	5	5		0.405215	1	0.405215			0	0	0		0	0			0	0	0		0	0			0	0	0	0	0		0	0	0	0	0		0	0	0	0	0		0	0	0	0	0		0
441	5	5		0.404382	1	0.404382			0	0	0		0	0			0	0	0		0	0			0	0	0	0	0		0	0	0	0	0		0	0	0	0	0		0	0	0	0	0		0
442	5	5		0.403551	1	0.403551			0	0	0		0	0			0	0	0		0	0			0	0	0	0	0		0	0	0	0	0		0	0	0	0	0		0	0	0	0	0		0
443	5	5		0.402721	1	0.402721			0	0	0		0	0			0	0	0		0	0			0	0	0	0	0		0	0	0	0	0		0	0	0	0	0		0	0	0	0	0		0
444	5	5		0.401893	1	0.401893			0	0	0		0	0			0	0	0		0	0			0	0	0	0	0		0	0	0	0	0		0	0	0	0	0		0	0	0	0	0		0
445	5	5		0.401067	1	0.401067			0	0	0		0	0			0	0	0		0	0			0	0	0	0	0		0	0	0	0	0		0	0	0	0	0		0	0	0	0	0		0
446	5	5		0.400243	1	0.400243			0	0	0		0	0			0	0	0		0	0			0	0	0	0	0		0	0	0	0	0		0	0	0	0	0		0	0	0	0	0		0
447	5	5		0.39942	1	0.39942			0	0	0		0	0			0	0	0		0	0			0	0	0	0	0		0	0	0	0	0		0	0	0	0	0		0	0	0	0	0		0
448	5	5		0.398599	1	0.398599			0	0	0		0	0			0	0	0		0	0			0	0	0	0	0		0	0	0	0	0		0	0	0	0	0		0	0	0	0	0		0
449	5	5		0.397779	1	0.397779			0	0	0		0	0			0	0	0		0	0			0	0	0	0	0		0	0	0	0	0		0	0	0	0	0		0	0	0	0	0		0
450	5	5		0.396962	1	0.396962			0	0	0		0	0			0	0	0		0	0			0	0	0	0	0		0	0	0	0	0		0	0	0	0	0		0	0	0	0	0		0
451	5	5		0.396146	1	0.396146			0	0	0		0	0			0	0	0		0	0			0	0	0	0	0		0	0	0	0	0		0	0	0	0	0		0	0	0	0	0		0
452	5	5		0.395331	1	0.395331			0	0	0		0	0			0	0	0		0	0			0	0	0	0	0		0	0	0	0	0		0	0	0	0	0		0	0	0	0	0		0
453	5	5		0.394519	1	0.394519			0	0	0		0	0			0	0	0		0	0			0	0	0	0	0		0	0	0	0	0		0	0	0	0	0		0	0	0	0	0		0
454	5	5		0.393708	1	0.393708			0	0	0		0	0			0	0	0		0	0			0	0	0	0	0		0	0	0	0	0		0	0	0	0	0		0	0	0	0	0		0
455	5	5		0.392899	1	0.392899			0	0	0		0	0			0	0	0		0	0			0	0	0	0	0		0	0	0	0	0		0	0	0	0	0		0	0	0	0	0		0
456	5	5		0.392091	1	0.392091			0	0	0		0	0			0	0	0		0	0			0	0	0	0	0		0	0	0	0	0		0	0	0	0	0		0	0	0	0	0		0
457	5	5		0.391285	1	0.391285			0	0	0		0	0			0	0	0		0	0			0	0	0	0	0		0	0	0	0	0		0	0	0	0	0		0	0	0	0	0		0
458	5	5		0.390481	1	0.390481			0	0	0		0	0			0	0	0		0	0			0	0	0	0	0		0	0	0	0	0		0	0	0	0	0		0	0	0	0	0		0
459	5	5		0.389678	1	0.389678			0	0	0		0	0			0	0	0		0	0			0	0	0	0	0		0	0	0	0	0		0	0	0	0	0		0	0	0	0	0		0
460	5	5		0.388877	1	0.388877			0	0	0		0	0			0	0	0		0	0			0	0	0	0	0		0	0	0	0	0		0	0	0	0	0		0	0	0	0	0		0
461	5	5		0.388078	1	0.388078			0	0	0		0	0			0	0	0		0	0			0	0	0	0	0		0	0	0	0	0		0	0	0	0	0		0	0	0	0	0		0
462	5	5		0.38728	1	0.38728			0	0	0		0	0			0	0	0		0	0			0	0	0	0	0		0	0	0	0	0		0	0	0	0	0		0	0	0	0	0		0
463	5	5		0.386484	1	0.386484			0	0	0		0	0			0	0	0		0	0			0	0	0	0	0		0	0	0	0	0		0	0	0	0	0		0	0	0	0	0		0
464	5	5		0.385689	1	0.385689			0	0	0		0	0			0	0	0		0	0			0	0	0	0	0		0	0	0	0	0		0	0	0	0	0		0	0	0	0	0		0
465	5	5		0.384896	1	0.384896			0	0	0		0	0			0	0	0		0	0			0	0	0	0	0		0	0	0	0	0		0	0	0	0	0		0	0	0	0	0		0
466	5	5		0.384105	1	0.384105			0	0	0		0	0			0	0	0		0	0			0	0	0	0	0		0	0	0	0	0		0	0	0	0	0		0	0	0	0	0		0
467	5	5		0.383316	1	0.383316			0	0	0		0	0			0	0	0		0	0			0	0	0	0	0		0	0	0	0	0		0	0	0	0	0		0	0	0	0	0		0
468	5	5		0.382528	1	0.382528			0	0	0		0	0			0	0	0		0	0			0	0	0	0	0		0	0	0	0	0		0	0	0	0	0		0	0	0	0	0		0
469	5	5		0.381741	1	0.381741			0	0	0		0	0			0	0	0		0	0			0	0	0	0	0		0	0	0	0	0		0	0	0	0	0		0	0	0	0	0		0
470	5	5		0.380957	1	0.380957			0	0	0		0	0			0	0	0		0	0			0	0	0	0	0		0	0	0	0	0		0	0	0	0	0		0	0	0	0	0		0
471	5	5		0.380174	1	0.380174			0	0	0		0	0			0	0	0		0	0			0	0	0	0	0		0	0	0	0	0		0	0	0	0	0		0	0	0	0	0		0
472	5	5		0.379392	1	0.379392			0	0	0		0	0			0	0	0		0	0			0	0	0	0	0		0	0	0	0	0		0	0	0	0	0		0	0	0	0	0		0
473	5	5		0.378612	1	0.378612			0	0	0		0	0			0	0	0		0	0			0	0	0	0	0		0	0	0	0	0		0	0	0	0	0		0	0	0	0	0		0
474	5	5		0.377834	1	0.377834			0	0	0		0	0			0	0	0		0	0			0	0	0	0	0		0	0	0	0	0		0	0	0	0	0		0	0	0	0	0		0
475	5	5		0.377057	1	0.377057			0	0	0		0	0			0	0	0		0	0			0	0	0	0	0		0	0	0	0	0		0	0	0	0	0		0	0	0	0	0		0
476	5	5		0.376282	1	0.376282			0	0	0		0	0			0	0	0		0	0			0	0	0	0	0		0	0	0	0	0		0	0	0	0	0		0	0	0	0	0		0
477	5	5		0.375509	1	0.375509			0	0	0		0	0			0	0	0		0	0			0	0	0	0	0		0	0	0	0	0		0	0	0	0	0		0	0	0	0	0		0
478	5	5		0.374737	1	0.374737			0	0	0		0	0			0	0	0		0	0			0	0	0	0	0		0	0	0	0	0		0	0	0	0	0		0	0	0	0	0		0
479	5	5		0.373966	1	0.373966			0	0	0		0	0			0	0	0		0	0			0	0	0	0	0		0	0	0	0	0		0	0	0	0	0		0	0	0	0	0		0
480	5	5		0.373198	1	0.373198			0	0	0		0	0			0	0	0		0	0			0	0	0	0	0		0	0	0	0	0		0	0	0	0	0		0	0	0	0	0		0
[truncated: 19 more columns]

## Sheet: Simulation
Outcomes	SIMULATION DFU > 6 MONTHS													MHI OUTPATIENT COSTS CONTROL					MHI INPATIENT COSTS CONTROL					MHI OUTPATIENT COSTS TLC-NOSF					MHI INPATIENT COSTS TLC-NOSF					ALL-PAYERS OUTPATIENT COSTS CONTROL					ALL-PAYERS INPATIENT COSTS CONTROL					ALL-PAYERS OUTPATIENT COSTS TLC-NOSF					ALL-PAYERS INPATIENT COSTS TLC-NOSF
1000 simulations														state 1	state 3	state 4	state 2	state 5	state 1	state 3	state 4	state 2	state 5	state 1	state 3	state 4	state 2	state 5	state 1	state 3	state 4	state 2	state 5	state 1	state 3	state 4	state 2	state 5	state 1	state 3	state 4	state 2	state 5	state 1	state 3	state 4	state 2	state 5	state 1
	OUTCOME CONTROL							OUTCOME TLC-NOSF
	Healed DFU	SSU 0%	SSU 2.5%		QALM 0%	QALM 2.5%		Healed DFU	SSU 0%	SSU 2.5%		QALM 0%	QALM 2.5%
Mean	1.236	3.643	2.81769		4.89607	4.28333		1.361	4.14533	3.31702		5.09109	4.43872	33810.7	26021.2	47.9583	0	0	161846	91722	3402.06	0	0	34146.4	23998.6	43.026	0	0	142174	77990.2	3007.93	0	0	33810.7	26021.2	47.9583	0	0	161846	91722	3402.06	0	0	34146.4	23998.6	43.026	0	0	142174
95%CI, lower bound	1.20295	3.23707	2.5254		4.62848	4.0727		1.31628	3.74865	3.02504		4.81233	4.2196	31742.7	23984.6	41.401	0	0	151947	84543.3	2936.9	0	0	31784.7	21851.3	36.6877	0	0	132341	71011.7	2564.82	0	0	31742.7	23984.6	41.401	0	0	151947	84543.3	2936.9	0	0	31784.7	21851.3	36.6877	0	0	132341
95%CI, upper bound	1.26905	4.04893	3.10998		5.16367	4.49396		1.40572	4.54201	3.609		5.36986	4.65783	35878.7	28057.8	54.5156	0	0	171745	98900.7	3867.22	0	0	36508.1	26146	49.3643	0	0	152008	84968.6	3451.03	0	0	35878.7	28057.8	54.5156	0	0	171745	98900.7	3867.22	0	0	36508.1	26146	49.3643	0	0	152008
[truncated: 8 more columns]

## Sheet: Glossary
DFU	Diabetic foot ulcer
SSU	Life-Months without DFU
QALM	Quality-Adjusted Life Months
MHI	Mandatory Health Insurance
OUTC	Outcome
DISC	Discounting
NmbAmpCONTROL	Number of Amputations in Control group
NmbAmpTLC-NOSF	Number of Amputations in TLC-NOSF group
NmbMoisUCCONTROL	Number of Months with healed DFU in Control group
NmbMoisUCTLC-NOSF	Number of Months with healed DFU in TLC-NOSF group
